# Supplementary material for: Human Inborn Errors of Immunity: 2022 Update on the Classification from the International Union of Immunological Societies Expert Committee
Source: J Clin Immunol. 2022 Jun 24;42(7):1473–507. doi: 10.1007/s10875-022-01289-3 (PMC9244088; doi:10.1007/s10875-022-01289-3)
Supplement: Supplementary file 2 — Supplementary file2 (XLSX 93 kb) [file 10875_2022_1289_MOESM2_ESM.xlsx]

## Sheet: Tables 1-8 amalgamated
Disease	Genetic defect	Inheritance	OMIM	T cell count	B cell count	Immunoglobulin levels	Neutrophil count	Other affected cells	Associated features	Major category	Subcategory	ICD9	ICD10	HPO (table)	HPO (subtable)
CD3d deficiency	CD3D	AR	186790	Very low	Normal	Low	Normal	No g/d T cells		Table 1 Immunodeficiencies affecting cellular and humoral immunity	Subtable 1 T-B+ SCID	279.2	D81.2	HP:0002715	HP:0005403
CD3e deficiency	CD3E	AR	186830	Very low	Normal	Low	Normal	No g/d T cells		Table 1 Immunodeficiencies affecting cellular and humoral immunity	Subtable 1 T-B+ SCID	279.2	D81.2	HP:0002715	HP:0005403
CD3z deficiency	CD3Z	AR	186780	Very low	Normal	Low	Normal	No g/d T cells		Table 1 Immunodeficiencies affecting cellular and humoral immunity	Subtable 1 T-B+ SCID	279.2	D81.2	HP:0002715	HP:0005403
Coronin-1A deficiency	CORO1A	AR	605000	Very low	Normal	Low	Normal		Detectable thymus, EBV	Table 1 Immunodeficiencies affecting cellular and humoral immunity	Subtable 1 T-B+ SCID	279.2	D81.2	HP:0002715	HP:0005403
gc deficiency (common gamma chain SCID, CD132 deficiency)	IL2RG	XL	308380	Very low	Normal to high	Low	Normal	Low NK		Table 1 Immunodeficiencies affecting cellular and humoral immunity	Subtable 1 T-B+ SCID	279.2	D81.2	HP:0002715	HP:0005403
IL7Ra deficiency	IL7R	AR	146661	Very low	Normal to high	Low	Normal			Table 1 Immunodeficiencies affecting cellular and humoral immunity	Subtable 1 T-B+ SCID	279.2	D81.2	HP:0002715	HP:0005403
ITPKB deficiency	ITPKB	AR		Very low	Normal	Low	Normal to low	Low Hb, low platelets, low neutrophils	FTT	Table 1 Immunodeficiencies affecting cellular and humoral immunity	Subtable 1 T-B+ SCID	279.2	D81.2	HP:0002715	HP:0005403
JAK3 deficiency	JAK3	AR	600173	Very low	Normal to high	Low	Normal	Low NK		Table 1 Immunodeficiencies affecting cellular and humoral immunity	Subtable 1 T-B+ SCID	279.2	D81.2	HP:0002715	HP:0005403
LAT deficiency	LAT	AR	602354	Nl to low number	Nl to low	High	Normal		Adenopathy, splenomegaly, recurrent infections, autoimmunity	Table 1 Immunodeficiencies affecting cellular and humoral immunity	Subtable 1 T-B+ SCID	279.2	D81.2	HP:0002715	HP:0005403
PAX1 deficiency	PAX1	AR		Very low	Normal	Low	Normal		Athymia, otofaciocervical syndrome	Table 1 Immunodeficiencies affecting cellular and humoral immunity	Subtable 1 T-B+ SCID	279.2	D81.2	HP:0002715	HP:0005403
CD45 deficiency	PTPRC	AR	151460	Very low	Normal	Low	Normal			Table 1 Immunodeficiencies affecting cellular and humoral immunity	Subtable 1 T-B+ SCID	279.2	D81.2	HP:0002715	HP:0005403
SLP76 deficiency	SLP76	AR		Low T cells- mainly TEMRA and oligoconal	Normal	Low	Normal but dysfunctional	Reduced NK degranulation, platelet dysfunction		Table 1 Immunodeficiencies affecting cellular and humoral immunity	Subtable 1 T-B+ SCID	279.2	D81.2	HP:0002715	HP:0005403
Adenosine deaminase (ADA) deficiency	ADA	AR	608958	Very low	Low, decreasing	Low	Normal	Low NK	Low NK, bone defects, may have pulmonary alveolar proteinosis, cognitive defects	Table 1 Immunodeficiencies affecting cellular and humoral immunity	Subtable 2 T-B- SCID	279.2	D81.3	HP:0002715	HP:0005403
Reticular dysgenesis	AK2	AR	103020	Very low	Nl to low	Low	Low		Deafness	Table 1 Immunodeficiencies affecting cellular and humoral immunity	Subtable 2 T-B- SCID	279.2	D81.0	HP:0002715	HP:0005403
DCLRE1C (Artemis) deficiency	DCLRE1C	AR	605988	Very low	Very low	Low	Normal		Radiation sensitive	Table 1 Immunodeficiencies affecting cellular and humoral immunity	Subtable 2 T-B- SCID	279.2	D81.1	HP:0002715	HP:0005403
DNA ligase IV deficiency	LIG4	AR	601837	Very low	Very low	Low	Normal		Radiation sensitive, microcephaly	Table 1 Immunodeficiencies affecting cellular and humoral immunity	Subtable 2 T-B- SCID	279.2	D81.1	HP:0002715	HP:0005403
Cernunnos/XLF deficiency	NHEJ1	AR	611290	Very low	Very low	Low	Normal		Radiation sensitive, microcephaly	Table 1 Immunodeficiencies affecting cellular and humoral immunity	Subtable 2 T-B- SCID	279.2	D81.1	HP:0002715	HP:0005403
DNA PKcs deficiency	PRKDC	AR	176977	Very low	Very low	Variable	Normal		Radiation sensitive	Table 1 Immunodeficiencies affecting cellular and humoral immunity	Subtable 2 T-B- SCID	279.2	D81.1	HP:0002715	HP:0005403
Activated RAC2 defect	RAC2	AD GOF	602049	Very low	Very low	Low	Low		Reticular dysgenesis	Table 1 Immunodeficiencies affecting cellular and humoral immunity	Subtable 2 T-B- SCID	279.2	D81.0	HP:0002715	HP:0005403
RAG1 deficiency	RAG1	AR	179615	Very low	Very low	Low	Normal			Table 1 Immunodeficiencies affecting cellular and humoral immunity	Subtable 2 T-B- SCID	279.2	D81.1	HP:0002715	HP:0005403
RAG2 deficiency	RAG2	AR	179616	Very low	Very low	Low	Normal			Table 1 Immunodeficiencies affecting cellular and humoral immunity	Subtable 2 T-B- SCID	279.2	D81.1	HP:0002715	HP:0005403
MHC class I deficiency	B2M	AR	109700	Low CD8, Nl CD4, absent MHC I on lymphocytes	Normal	Normal			Sinopulmonary infections, cutaneous granulomas. Absent β2m associated proteins MHC-I, CD1a, CD1b, CD1c	Table 1 Immunodeficiencies affecting cellular and humoral immunity	Subtable 3 Combined Immunodeficiencies Generally Less Profound than Severe Combined Immunodeficiency	279.2	D81.6	HP:0002715	HP:0005403
BCL10 deficiency	BCL10	AR	616098	Nl number, low memory T and Treg cells, poor antigen and anti-CD3 proliferation	Nl number, decreased memory and switched B cells				Recurrent bacterial and viral infections, candidiasis, gastroenteritis	Table 1 Immunodeficiencies affecting cellular and humoral immunity	Subtable 3 Combined Immunodeficiencies Generally Less Profound than Severe Combined Immunodeficiency	279.2	D81.9	HP:0002715	HP:0005403
CARD11 deficiency (LOF)	CARD11	AR	615206	Nl number, predominant naïve T-cells, poor proliferation	Normal, transitional B cell predominance				Pneumocystis jirovecii pneumonia, bacterial and viral infections	Table 1 Immunodeficiencies affecting cellular and humoral immunity	Subtable 3 Combined Immunodeficiencies Generally Less Profound than Severe Combined Immunodeficiency	279.2	D81.9	HP:0002715	HP:0005403
CD3g deficiency	CD3G	AR	186740	Nl number, but low TCR expression	Normal	Nl				Table 1 Immunodeficiencies affecting cellular and humoral immunity	Subtable 3 Combined Immunodeficiencies Generally Less Profound than Severe Combined Immunodeficiency	279.2	D81.9	HP:0002715	HP:0005403
CD40 deficiency	CD40 (TNFRSF5)	AR	109535	Normal	sIgM+, IgD+ cells present, absent sIgG+, IgA+ and IgE+ cells	IgM nl or high low IgG, IgA	Variable		Thrombocytopenia, hemolytic anemia, opportunistic infections, biliary tract and liver disease, Cryptosporidium infections	Table 1 Immunodeficiencies affecting cellular and humoral immunity	Subtable 3 Combined Immunodeficiencies Generally Less Profound than Severe Combined Immunodeficiency	279.05	D80.5	HP:0002715	HP:0005403
CD40 ligand deficiency (CD154)	CD40LG (TNFSF5)	XL	300386	Nl to low	sIgM+, IgD+ cells present, absent sIgG+, IgA+ and IgE+ cells	IgM nl or high low IgG, IgA	Variable		Thrombocytopenia, hemolytic anemia, opportunistic infections, biliary tract and liver disease, Cryptosporidium infections	Table 1 Immunodeficiencies affecting cellular and humoral immunity	Subtable 3 Combined Immunodeficiencies Generally Less Profound than Severe Combined Immunodeficiency	279.05	D80.5	HP:0002715	HP:0005403
CD8 deficiency	CD8A	AR	186910	Absent CD8, nl CD4	Normal	Nl			Recurrent infections, may be asymptomatic	Table 1 Immunodeficiencies affecting cellular and humoral immunity	Subtable 3 Combined Immunodeficiencies Generally Less Profound than Severe Combined Immunodeficiency	279.2	D81.9	HP:0002715	HP:0005403
CHUK deficiency	CHUK	AR		Normal T, NK cell numbers. Accumulation of immature NK cells	B cell lymphopenia	Pan-hypogammaglobulinemia			Combined immunodeficiency, recurrent infections (Staphylococcus aureus, mucocutaneous candidiasis, epidermodysplasia verruciformis due to HPV). Absent secondary lymphoid tissues, lymphocytic infiltration of intestine and liver. Skeletal abnormalities, failure to thrive.Normal T cell proliferation, reduced NK function	Table 1 Immunodeficiencies affecting cellular and humoral immunity	Subtable 3 Combined Immunodeficiencies Generally Less Profound than Severe Combined Immunodeficiency
MHC class II deficiency group A	CIITA	AR	600005	Low CD4 cells Absent MHC II expression on lymphocytes	Normal	Normal to low			Respiratory and gastrointestinal infections, liver/biliary tract disease	Table 1 Immunodeficiencies affecting cellular and humoral immunity	Subtable 3 Combined Immunodeficiencies Generally Less Profound than Severe Combined Immunodeficiency	279.2	D81.7	HP:0002715	HP:0005403
COPG1 deficiency	COPG1	AR		T cell lymphopenia, mostly CD4	normal slightly reduced	near-normal levels of serum IgM, G, A • poor/absent Ig responses to vaccines			recurrent pneumonia, viral respiratory infections, bronchiectasis, chronic EBV, CMV viremia. Failure to thrive impaired T and B cell function in vitro	Table 1 Immunodeficiencies affecting cellular and humoral immunity	Subtable 3 Combined Immunodeficiencies Generally Less Profound than Severe Combined Immunodeficiency
DOCK2 deficiency	DOCK2	AR	603122	Low	Normal	Low	Normal		Nl NK cells, but defective function. Poor interferon responses in hematopoietic and non-hematopoietic cells	Table 1 Immunodeficiencies affecting cellular and humoral immunity	Subtable 3 Combined Immunodeficiencies Generally Less Profound than Severe Combined Immunodeficiency	279.2	D81.9	HP:0002715	HP:0005403
DOCK8 deficiency	DOCK8	AR	243700	Low, poor proliferation, few, poorly functioning Treg	Low, low CD27+ memory B cells Poor peripheral B cell tolerance.	Low IgM, normal to high IgG and IgA, high IgE		Low NK	Low NK cells with poor function, eosinophilia, recurrent infections, cutaneous viral, fungal and staphylococcal infections, severe atopy, cancer diathesis	Table 1 Immunodeficiencies affecting cellular and humoral immunity	Subtable 3 Combined Immunodeficiencies Generally Less Profound than Severe Combined Immunodeficiency	279.2	D81.9	HP:0002715	HP:0005403
FCHO1 deficiency	FCHO1	AR	613437	Low	Normal	Normal			Recurrent infections, lymphoproliferation, increased activation-induced T-cell death, defective clathrin-mediated endocytosis	Table 1 Immunodeficiencies affecting cellular and humoral immunity	Subtable 3 Combined Immunodeficiencies Generally Less Profound than Severe Combined Immunodeficiency	279.2	D81.9	HP:0002715	HP:0005403
ICOS deficiency	ICOS	AR	604558	Normal	Normal	Low			Recurrent infections, autoimmunity, gastroenteritis, granulomas	Table 1 Immunodeficiencies affecting cellular and humoral immunity	Subtable 3 Combined Immunodeficiencies Generally Less Profound than Severe Combined Immunodeficiency	279	D81.9	HP:0002715	HP:0005403
ICOLG deficiency	ICOSLG	AR	605717	Low	Low	Low	Low		Recurrent bacterial and viral infections	Table 1 Immunodeficiencies affecting cellular and humoral immunity	Subtable 3 Combined Immunodeficiencies Generally Less Profound than Severe Combined Immunodeficiency			HP:0002715	HP:0005403
IKBKB deficiency	IKBKB	AR	615592	Nl number, absent Treg and g/d T cells, impaired TCR activation	Nl number, poor function				Recurrent bacterial, viral, fungal infections, opportunistic infections	Table 1 Immunodeficiencies affecting cellular and humoral immunity	Subtable 3 Combined Immunodeficiencies Generally Less Profound than Severe Combined Immunodeficiency	279.2	D81.9	HP:0002715	HP:0005403
Ikaros deficiency	IKZF1	AD DN		No memory T cells	No memory B cells	Low			Recurrent sinopulmonary infections, pneumocystis early CID onset	Table 1 Immunodeficiencies affecting cellular and humoral immunity	Subtable 3 Combined Immunodeficiencies Generally Less Profound than Severe Combined Immunodeficiency			HP:0002715	HP:0005403
IKZF2 deficiency	IKZF2	AD		Increased activated/ exhausted T cells. Increased production pro-inflammatory cytokines by T cells. Increased MAIT, Tfh cells, NK cells. Normal Treg	normal B cell numbers, but low switched memory. dysregulated germinal centers	hypogammaglobulinemia with low/normal IgG vaccine responses			combined immunodeficiency, recurrent upper respiratory infections/pneumonia, thrush, mucosal ulcers, chronic lymphadenopathy, SLE, ITP, Evan’s syndrome. EBV-associated HLH, lymphoma	Table 1 Immunodeficiencies affecting cellular and humoral immunity	Subtable 3 Combined Immunodeficiencies Generally Less Profound than Severe Combined Immunodeficiency
IKZF2 deficiency	IKZF2	AR		Increased activated/ exhausted T cells. Increased production pro-inflammatory cytokines by T cells. Increased MAIT, Tfh cells, NK cells. Normal Treg	normal B cell numbers, but low switched memory. dysregulated germinal centers	hypogammaglobulinemia with low/normal IgG vaccine responses			combined immunodeficiency, recurrent upper respiratory infections/pneumonia, thrush, mucosal ulcers, chronic lymphadenopathy, SLE, ITP, Evan’s syndrome. EBV-associated HLH, lymphoma	Table 1 Immunodeficiencies affecting cellular and humoral immunity	Subtable 3 Combined Immunodeficiencies Generally Less Profound than Severe Combined Immunodeficiency
IL-21 deficiency	IL21	AR	615767	Nl number, nl/low function	Low				Severe early onset colitis, recurrent sinopulmonary infections	Table 1 Immunodeficiencies affecting cellular and humoral immunity	Subtable 3 Combined Immunodeficiencies Generally Less Profound than Severe Combined Immunodeficiency	279.2	D81.9	HP:0002715	HP:0005403
IL-21R deficiency	IL21R	AR	615207	Nl number, low cytokine production, poor antigen proliferation	Normal				Recurrent infections, Pneumocystis jiroveci, Cryptosporidium infections and liver disease	Table 1 Immunodeficiencies affecting cellular and humoral immunity	Subtable 3 Combined Immunodeficiencies Generally Less Profound than Severe Combined Immunodeficiency	279.2	D81.9	HP:0002715	HP:0005403
ITK deficiency	ITK	AR	186973	Progressive decrease	Normal	Variable			EBV associated B cell lymphoproliferation, lymphoma	Table 1 Immunodeficiencies affecting cellular and humoral immunity	Subtable 3 Combined Immunodeficiencies Generally Less Profound than Severe Combined Immunodeficiency	238.79	D82.3	HP:0002715	HP:0020072
LCK deficiency	LCK	AR	615758	Low CD4+, low Treg, restricted T cell repertoire, poor TCR signaling	Normal				Recurrent infections, immune dysregulation, autoimmunity	Table 1 Immunodeficiencies affecting cellular and humoral immunity	Subtable 3 Combined Immunodeficiencies Generally Less Profound than Severe Combined Immunodeficiency	279.2	D81.9	HP:0002715	HP:0005403
MALT1 deficiency	MALT1	AR	615468	Nl number, poor proliferation	Normal				Bacterial, fungal and viral infections	Table 1 Immunodeficiencies affecting cellular and humoral immunity	Subtable 3 Combined Immunodeficiencies Generally Less Profound than Severe Combined Immunodeficiency	279.2	D81.9	HP:0002715	HP:0005403
MAN2B2 deficiency	MAN2B2	AR		Low T cells and TRECs	Low	Normal IgM, low IgA, high IgE			Developmental delay, congenital disorder of glycosylation, microcephaly, vasculitis, arthritis, FTT	Table 1 Immunodeficiencies affecting cellular and humoral immunity	Subtable 3 Combined Immunodeficiencies Generally Less Profound than Severe Combined Immunodeficiency	279.2	D81.9	HP:0002715	HP:0005403
NIK deficiency	MAP3K14	AR	604655	Nl number, poor proliferation to antigen	Low, low switched memory B cells			Low NK	Recurrent bacterial, viral and Cryptosporidium infections	Table 1 Immunodeficiencies affecting cellular and humoral immunity	Subtable 3 Combined Immunodeficiencies Generally Less Profound than Severe Combined Immunodeficiency	279.2	D81.9	HP:0002715	HP:0005403
Moesin deficiency	MSN	XL	300988	Nl number, defective migration, proliferaton	Low number		Low		Recurrent infections with bacteria, varicella	Table 1 Immunodeficiencies affecting cellular and humoral immunity	Subtable 3 Combined Immunodeficiencies Generally Less Profound than Severe Combined Immunodeficiency	279.2	D81.9	HP:0002715	HP:0005403
Polymerase d 1 deficiency	POLD1	AR	174761	Low CD4 T cells	Low	Low			Recurrent respiratory tract infections, skin infections, warts and molluscum, short stature, intellectual disability	Table 1 Immunodeficiencies affecting cellular and humoral immunity	Subtable 3 Combined Immunodeficiencies Generally Less Profound than Severe Combined Immunodeficiency			HP:0002715	HP:0005403
Polymerase d 2 deficiency	POLD2	AR	600815	Low CD4 T cells	Low	Low			Recurrent respiratory tract infections, skin infections, warts and molluscum, short stature, intellectual disability	Table 1 Immunodeficiencies affecting cellular and humoral immunity	Subtable 3 Combined Immunodeficiencies Generally Less Profound than Severe Combined Immunodeficiency			HP:0002715	HP:0005403
c-Rel deficiency	REL	AR	164910	Normal	Low	Low			Recurrent infections with bacteria, mycobacteria, salmonella and opportunistic infections	Table 1 Immunodeficiencies affecting cellular and humoral immunity	Subtable 3 Combined Immunodeficiencies Generally Less Profound than Severe Combined Immunodeficiency	279.2	D81.9	HP:0002715	HP:0005403
RelA haplosufficiency	RELA	AD	618287	Normal	Normal	Normal			Mucosal ulceration, impaired NFkB activation	Table 1 Immunodeficiencies affecting cellular and humoral immunity	Subtable 3 Combined Immunodeficiencies Generally Less Profound than Severe Combined Immunodeficiency	279.2	D81.9	HP:0002715	HP:0005403
RelB deficiency	RELB	AR	604758	Nl number, poor diversity, poor function					Recurrent infections	Table 1 Immunodeficiencies affecting cellular and humoral immunity	Subtable 3 Combined Immunodeficiencies Generally Less Profound than Severe Combined Immunodeficiency	279.2	D81.9	HP:0002715	HP:0005403
MHC class II deficiency group C	RFX5	AR	601863	Low CD4 cells	Normal	Normal to low			Respiratory and gastrointestinal infections, liver/biliary tract disease	Table 1 Immunodeficiencies affecting cellular and humoral immunity	Subtable 3 Combined Immunodeficiencies Generally Less Profound than Severe Combined Immunodeficiency	279.2	D81.7	HP:0002715	HP:0005403
MHC class II deficiency group B	RFXANK	AR	603200	Low CD4 cells	Normal	Normal to low			Respiratory and gastrointestinal infections, liver/biliary tract disease	Table 1 Immunodeficiencies affecting cellular and humoral immunity	Subtable 3 Combined Immunodeficiencies Generally Less Profound than Severe Combined Immunodeficiency	279.2	D81.7	HP:0002715	HP:0005403
MHC class II deficiency group D	RFXAP	AR	601861	Low CD4 cells	Normal	Normal to low			Respiratory and gastrointestinal infections, liver/biliary tract disease	Table 1 Immunodeficiencies affecting cellular and humoral immunity	Subtable 3 Combined Immunodeficiencies Generally Less Profound than Severe Combined Immunodeficiency	279.2	D81.7	HP:0002715	HP:0005403
Rhoh Deficiency	RHOH	AR	602037	Nl number, low naïve T cells, restricted repertoire, poor proliferation to CD3	Normal				HPV infection, lung granulomas, molluscum contagiosum, lymphoma	Table 1 Immunodeficiencies affecting cellular and humoral immunity	Subtable 3 Combined Immunodeficiencies Generally Less Profound than Severe Combined Immunodeficiency	279.2	D81.9	HP:0002715	HP:0005403
SASH3 deficiency	SASH3	XL		CD4+ T cell, NK cell lymphopenia low naïve CD4 and CD8 T cells	B cell lymphopenia hi BM plasmablasts	low serum IgG, IgA reduced specific Ab responses			Combined immunodeficiency and immune dysregulation, recurrent sinopulmonary, cutaneous and mucosal infections, refractory autoimmune cytopenias. increased levels of pro-inflammatory biomarkers, consistent with immune dysregulation. Low TCR-induced T cell signaling, proliferation/cell cycle progression, hi apoptosis	Table 1 Immunodeficiencies affecting cellular and humoral immunity	Subtable 3 Combined Immunodeficiencies Generally Less Profound than Severe Combined Immunodeficiency
MST1 deficiency	STK4	AR	614868	Low, low terminal differentiated effector memory (TEMRA) cells, low naïve T cells, poor proliferation	Low				Intermittent neutropenia, bacterial, viral (HPV), candidal infections, EBV lymphoproliferation, autoimmune cytopenias, lymphoma, congenital heart disease	Table 1 Immunodeficiencies affecting cellular and humoral immunity	Subtable 3 Combined Immunodeficiencies Generally Less Profound than Severe Combined Immunodeficiency	279.2	D81.9	HP:0002715	HP:0005403
MHC class I deficiency	TAP1	AR	170260	Low CD8, Nl CD4, absent MHC I on lymphocytes	Normal	Normal			Vasculitis, pyoderma gangrenosum	Table 1 Immunodeficiencies affecting cellular and humoral immunity	Subtable 3 Combined Immunodeficiencies Generally Less Profound than Severe Combined Immunodeficiency	279.2	D81.6	HP:0002715	HP:0005403
MHC class I deficiency	TAP2	AR	170261	Low CD8, Nl CD4, absent MHC I on lymphocytes	Normal	Normal			Vasculitis, pyoderma gangrenosum	Table 1 Immunodeficiencies affecting cellular and humoral immunity	Subtable 3 Combined Immunodeficiencies Generally Less Profound than Severe Combined Immunodeficiency	279.2	D81.6	HP:0002715	HP:0005403
MHC class I deficiency	TAPBP	AR	601962	Low CD8, Nl CD4, absent MHC I on lymphocytes	Normal	Normal			Vasculitis,pyoderma gangrenosum	Table 1 Immunodeficiencies affecting cellular and humoral immunity	Subtable 3 Combined Immunodeficiencies Generally Less Profound than Severe Combined Immunodeficiency	279.2	D81.6	HP:0002715	HP:0005403
TFRC deficiency	TFRC	AR	616740	Nl number, poor proliferation	Nl number, low memory B cells		Low		Recurrent infections, thrombocytopenia	Table 1 Immunodeficiencies affecting cellular and humoral immunity	Subtable 3 Combined Immunodeficiencies Generally Less Profound than Severe Combined Immunodeficiency	279.2	D81.9	HP:0002715	HP:0005403
OX40 deficiency	TNFRSF4	AR	615593	Nl numbers, low antigen specific memory CD4+	Nl numbers, low memory B cells				Impaired immunity to HHV8, Kaposi’s sarcoma	Table 1 Immunodeficiencies affecting cellular and humoral immunity	Subtable 3 Combined Immunodeficiencies Generally Less Profound than Severe Combined Immunodeficiency	279.2	D81.9	HP:0002715	HP:0005403
TCRα deficiency	TRAC	AR	615387	Absent TCRαβ, all T cells are γδ, poor proliferation	Normal				Recurrent viral, bacterial, fungal infections, immune dysregulation and autoimmunity, diarrhea	Table 1 Immunodeficiencies affecting cellular and humoral immunity	Subtable 3 Combined Immunodeficiencies Generally Less Profound than Severe Combined Immunodeficiency	279.2	D81.9	HP:0002715	HP:0005403
ZAP-70 deficiency (ZAP70 LOF)	ZAP70	AR	176947	Low CD8, Nl CD4 number but poor function	Normal	Nl			May have immune dysregulation, autoimmunity	Table 1 Immunodeficiencies affecting cellular and humoral immunity	Subtable 3 Combined Immunodeficiencies Generally Less Profound than Severe Combined Immunodeficiency	279.2	D81.9	HP:0002715	HP:0005403
ZAP70 combined hypomorphic GOF	ZAP70	AR LOF/GOF	176947	Decreased CD8, normal or decreased CD4 cells	Normal or decreased				Severe autoimmunity	Table 1 Immunodeficiencies affecting cellular and humoral immunity	Subtable 3 Combined Immunodeficiencies Generally Less Profound than Severe Combined Immunodeficiency	279.2	D81.9	HP:0002715	HP:0005403
ARPC1B deficiency	ARPC1B	AR	604223	Normal	Normal Numbers	High IgE			Mild thrombocytopenia with normal sized platelets, recurrent invasive infections, colitis, vasculitis, autoantibodies (ANA, ANCA), eosinophilia, defective Arp2/3, filament branching	Table 2 Combined immunodeficiencies with associated or syndromic features	Subtable 1 Immunodeficiency with Congenital Thrombocytopenia	279.2	D81.9	HP:0002715	HP:0005403
Wiskott-Aldrich syndrome (WAS LOF)	WAS	XL	300392	Progressive decrease in numbers, Abnormal lymphocyte responses to anti-CD3	Normal numbers	High IgE, low IgM			Thrombocytopenia with small platelets, recurrent bacterial and viral infections, bloody diarrhea, eczema, lymphoma, autoimmune disease, IgA nephropathy, vasculitis. XL thrombocytopenia is a mild form of WAS	Table 2 Combined immunodeficiencies with associated or syndromic features	Subtable 1 Immunodeficiency with Congenital Thrombocytopenia	279.12	D82.0	HP:0002715	HP:0005403
WIP deficiency	WIPF1	AR	602357	Reduced, defective lymphocyte responses to anti-CD3	Normal or low	High IgE			Thrombocytopenia with or without small platelets, recurrent bacterial and viral infections, eczema, bloody diarrhea, WAS protein absent	Table 2 Combined immunodeficiencies with associated or syndromic features	Subtable 1 Immunodeficiency with Congenital Thrombocytopenia	279.2	D81.9	HP:0002715	HP:0005403
Ataxia-telangiectasia	ATM	AR	607585	Progressive decrease, abnormal proliferation to mitogens	Normal	Variable			Ataxia, telangiectasia, pulmonary infections, lymphoreticular and other malignancies, increased alpha fetoprotein, increased radiosensitivity, chromosomal instability and chromosomal translocations	Table 2 Combined immunodeficiencies with associated or syndromic features	Subtable 2 DNA Repair Defects other than those listed in Table 1	362.15	D81.9	HP:0002715	HP:0005403
Bloom Syndrome	BLM (RECQL3)	AR	604610	Normal	Normal	Low			Short stature, dysmorphic facies, sun-sensitive erythema, marrow failure, leukemia, lymphoma, chromosomal instability	Table 2 Combined immunodeficiencies with associated or syndromic features	Subtable 2 DNA Repair Defects other than those listed in Table 1	279.2	D81.9	HP:0002715	HP:0005403
Immunodeficiency with centromeric instability and facial anomalies, ICF3	CDCA7	AR	609937	responses to PHA may be decreased	Decreased or normal	Variably low IgG, IgA			Facial dysmorphic features, macroglossia, bacterial/opportunistic infections, malabsorption, cytopenias, malignancies, multiradial configurations of chromosomes 1, 9, 16	Table 2 Combined immunodeficiencies with associated or syndromic features	Subtable 2 DNA Repair Defects other than those listed in Table 1	279.2	D81.9	HP:0002715	HP:0005403
Immunodeficiency with centromeric instability and facial anomalies, ICF1	DNMT3B	AR	602900	Decreased or normal, responses to PHA may be decreased	Decreased or normal	Variably low IgG, IgA			Facial dysmorphic features, developmental delay, macroglossia, bacterial/opportunistic infections, malabsorption, cytopenias, malignancies, multiradial configurations of chromosomes 1, 9, 16	Table 2 Combined immunodeficiencies with associated or syndromic features	Subtable 2 DNA Repair Defects other than those listed in Table 1	279.2	D81.9	HP:0002715	HP:0005403
GINS1 deficiency	GINS1	AR	610608	Low or normal	Low or normal	High IgA, low IgM and IgG	Low	Low NK	IUGR	Table 2 Combined immunodeficiencies with associated or syndromic features	Subtable 2 DNA Repair Defects other than those listed in Table 1	279.2	D81.9	HP:0002715	HP:0005403
Immunodeficiency with centromeric instability and facial anomalies, ICF4	HELLS	AR	603946	Decreased or normal,	Decreased or normal	Variably low IgG, IgA			Facial dysmorphic features, macroglossia, bacterial/opportunistic infections, malabsorption, cytopenias, malignancies, multiradial configurations of chromosomes 1, 9, 16	Table 2 Combined immunodeficiencies with associated or syndromic features	Subtable 2 DNA Repair Defects other than those listed in Table 1	279.2	D81.9	HP:0002715	HP:0005403
Ligase I deficiency	LIG1	AR	126391	Lymphopenia, decreased mitogen response	Normal	Low, poor function			Recurrent respiratory infections, growth retardation, sun sensitivity, lymphoma, radiation sensitivity	Table 2 Combined immunodeficiencies with associated or syndromic features	Subtable 2 DNA Repair Defects other than those listed in Table 1	279.2	D81.9	HP:0002715	HP:0005403
MCM10 deficiency	MCM10	AR		Mild lymphopenia with decreased CM, EM T cells	Low	Slightly low IgG		VERY low NK, absent CD56dim, poor NK function	CMV, HLH-like, phenocopies GINS1 and MCM4	Table 2 Combined immunodeficiencies with associated or syndromic features	Subtable 2 DNA Repair Defects other than those listed in Table 1	279.2	D81.9	HP:0002715	HP:0005403
MCM4 deficiency	MCM4	AR	602638	Normal	Normal	Normal		Low NK	Viral infections (EBV, HSV, VZV), short stature, B cell lymphoma, adrenal failure	Table 2 Combined immunodeficiencies with associated or syndromic features	Subtable 2 DNA Repair Defects other than those listed in Table 1	279.2	D81.9	HP:0002715	HP:0005403
Nijmegen breakage syndrome	NBS1	AR	602667	Progressive decrease	Variably reduced	Variable			Microcephaly, dysmorphic facies, lymphomas, solid tumors, increased radiosensitivity, chromosomal instability	Table 2 Combined immunodeficiencies with associated or syndromic features	Subtable 2 DNA Repair Defects other than those listed in Table 1	279.2	D81.9	HP:0002715	HP:0005403
NSMCE3 deficiency	NSMCE3	AR	608243	Number decreased, poor response to mitogens and antigens	Normal	Normal IgG, IgA, normal to elevated IgM; decreased antibody responses to PPS			Severe lung disease (possibly viral), thymic hypoplasia, Chromosomal breakage, radiation sensitivity	Table 2 Combined immunodeficiencies with associated or syndromic features	Subtable 2 DNA Repair Defects other than those listed in Table 1	279.2	D81.9	HP:0002715	HP:0005403
PMS2 Deficiency	PMS2	AR	600259	Normal	Low B cells, switched and non-switched	Low IgG and IgA, high IgM, abnormal antibody responses			Recurrent infections, café-au-lait spots, lymphoma, colorectal carcinoma, brain tumors	Table 2 Combined immunodeficiencies with associated or syndromic features	Subtable 2 DNA Repair Defects other than those listed in Table 1	279.2	D81.9	HP:0002715	HP:0005403
X-linked reticulate pigmentary disorder-POLA1	POLA1	XL	301220						Hyperpigmentation, characteristic facies, lung and GI involvement	Table 2 Combined immunodeficiencies with associated or syndromic features	Subtable 2 DNA Repair Defects other than those listed in Table 1	279.2	D81.9	HP:0002715	HP:0005403
POLE1 (Polymerase ε subunit 1) deficiency (FILS syndrome)	POLE1	AR	174762	Decreased T cell proliferation	Low memory B cells				Recurrent respiratory infections, meningitis, facial dysmorphism, livido, short stature	Table 2 Combined immunodeficiencies with associated or syndromic features	Subtable 2 DNA Repair Defects other than those listed in Table 1	279.2	D81.9	HP:0002715	HP:0005403
POLE2 (Polymerase ε subunit 2) deficiency	POLE2	AR	602670	Lymphopenia, lack of TRECS, absent proliferation in response to antigens	Very low				Recurrent infections, disseminated BCG infections, autoimmunity (type 1 diabetes, hypothyroidism, facial dysmorphism	Table 2 Combined immunodeficiencies with associated or syndromic features	Subtable 2 DNA Repair Defects other than those listed in Table 1	279.2	D81.9	HP:0002715	HP:0005403
RNF168 deficiency (Radiosensitivity, Immune Deficiency, Dysmorphic features, Learning difficulties [RIDDLE] Syndrome)	RNF168	AR	612688	Normal	Normal	Low IgG or IgA			Short stature, mild defect of motor control to ataxia, normal intelligence to learning difficulties, mild facial dysmorphism to microcephaly, increased radiosensitivity	Table 2 Combined immunodeficiencies with associated or syndromic features	Subtable 2 DNA Repair Defects other than those listed in Table 1	279.2	D81.9	HP:0002715	HP:0005403
Immunodeficiency with centromeric instability and facial anomalies, ICF2	ZBTB24	AR	614064	Decreased or normal	Decreased or normal	Variably low IgG, IgA			Facial dysmorphic features, macroglossia, bacterial/opportunistic infections, malabsorption, cytopenias, malignancies, multiradial configurations of chromosomes 1, 9, 16	Table 2 Combined immunodeficiencies with associated or syndromic features	Subtable 2 DNA Repair Defects other than those listed in Table 1	279.2	D81.9	HP:0002715	HP:0005403
Chromosome 11q deletion syndrome (Jacobsen syndrome)	11q23del	AD	147791	Variably low	Decreased numbers of B cells and switched memory B cells	Variably low	Normal		Recurrent respiratory infections, multiple warts, facial dysmorphism, growth retardation	Table 2 Combined immunodeficiencies with associated or syndromic features	Subtable 3 Thymic Defects with Additional Congenital Anomalies	279.2	D81.9	HP:0002715	HP:0005403
CHARGE syndrome due to CHD7 deficiency	CHD7	AD	608892	Decreased or normal, response to PHA may be decreased	Normal	Normal or decreased	Normal		Coloboma, heart anomaly, choanal atresia, intellectual disability, genital and ear anomalies, CNS malformation, some are SCID-like and have low TRECs	Table 2 Combined immunodeficiencies with associated or syndromic features	Subtable 3 Thymic Defects with Additional Congenital Anomalies	279.2	D81.9	HP:0002715	HP:0005403
Chromosome 10p13-p14 deletion Syndrome (10p13-p14DS)	Del10p13-p14	AD	601362	Normal, rarely lymphopenia and decreased lymphoproliferation to mitogens and antigens, hypolastic thymus may be present	Normal	Normal	Normal		Hypoparathyroidism, renal disease, deafness, growth retardation, facial dysmorphism, cardiac defects may be present, recurrent infections +/-	Table 2 Combined immunodeficiencies with associated or syndromic features	Subtable 3 Thymic Defects with Additional Congenital Anomalies	279.2	D81.9	HP:0002715	HP:0005403
Winged helix FOXN1 deficiency (Nude SCID)	FOXN1	AR	600838	Very low	Normal	Low	Normal		Severe infections, abnormal thymic epithelium, immunodeficiency, congenital alopecia, nail dystrophy, neural tube defect	Table 2 Combined immunodeficiencies with associated or syndromic features	Subtable 3 Thymic Defects with Additional Congenital Anomalies	279.2	D81.9	HP:0002715	HP:0005403
FOXN1 Haplosufficiency	FOXN1	AD	618806	Severe T cell lymphopenia at birth, nomrmalised by adulthood	Normal or low		Normal		Recurrent, viral and bacterial respiratory tract infections; skin involvement (eczema, dermatitis), nail dystropyhy	Table 2 Combined immunodeficiencies with associated or syndromic features	Subtable 3 Thymic Defects with Additional Congenital Anomalies	279.2	D81.9	HP:0002715	HP:0005403
Chromosome 22q11.2 deletion Syndrome (22q11.2DS) (AKA DiGeorge/velocardiofacial syndrome)	Large (3Mb) deletion of 22q11.2	AD	602054	5% have < 1500 CD3T cells/uL in neonatal period	Normal numbers in childhood usually	Normal or decreased	Normal		Hypoparathyroidism, conotruncal cardiac malformation, velopalatal insufficiency, abnormal facies, intellectual disability	Table 2 Combined immunodeficiencies with associated or syndromic features	Subtable 3 Thymic Defects with Additional Congenital Anomalies	279.2	D82.1	HP:0002715	HP:0005403
CHARGE syndrome due to SEMA3E deficiency	SEMA3E	AD	608166	Decreased or normal, response to PHA may be decreased	Normal	Normal or decreased	Normal		Coloboma, heart anomaly, choanal atresia, intellectual retardation, genital and ear anomalies, CNS malformation, some are SCID-like and have low TRECs	Table 2 Combined immunodeficiencies with associated or syndromic features	Subtable 3 Thymic Defects with Additional Congenital Anomalies	279.2	D81.9	HP:0002715	HP:0005403
TBX1 deficiency	TBX1	AD	602054	Decreased or normal	Normal	Normal or decreased	Normal		Hypoparathyroidism, conotruncal cardiac malformation, velopalatal insufficiency, abnormal facies, intellectual disability	Table 2 Combined immunodeficiencies with associated or syndromic features	Subtable 3 Thymic Defects with Additional Congenital Anomalies	279.2	D82.1	HP:0002715	HP:0005403
DiGeorge/velocardiofacial syndrome	Unknown / environment	Sporadic/toxin exposure		Decreased or normal	Normal	Normal or decreased	Normal		Hypoparathyroidism, conotruncal cardiac malformation, velopalatal insufficiency, abnormal facies, intellectual disability	Table 2 Combined immunodeficiencies with associated or syndromic features	Subtable 3 Thymic Defects with Additional Congenital Anomalies	279.2	D82.1	HP:0002715	HP:0005403
CHARGE syndrome	Unknown / environment			Decreased or normal, response to PHA may be decreased	Normal	Normal or decreased	Normal		Coloboma, heart anomaly, choanal atresia, intellectual disability, genital and ear anomalies, CNS malformation, some are SCID-like and have low TRECs	Table 2 Combined immunodeficiencies with associated or syndromic features	Subtable 3 Thymic Defects with Additional Congenital Anomalies	279.2	D81.9	HP:0002715	HP:0005403
Immunoskeletal dysplasia with neurodevelopmental abnormalities (EXTL3 Deficiency)	EXTL3	AR	617425	Reduced	Normal	Decreased to normal			Platyspondyly, kyphosis, variable skeletal dysplasias, developmental delay	Table 2 Combined immunodeficiencies with associated or syndromic features	Subtable 4 Immuno-osseous Dysplasias	279.2	D81.9	HP:0002715	HP:0005403
MYSM1 deficiency	MYSM1	AR	612176	T cell lymphopenia, reduced naïve T cells	Immature B cells				Short stature, recurrent infections, congenital bone marrow failure, myelodysplasia, immunodeficiency affecting B-cells and granulocytes, skeletal anomalies, cataracts, developmental delay.	Table 2 Combined immunodeficiencies with associated or syndromic features	Subtable 4 Immuno-osseous Dysplasias	279.2	D81.9	HP:0002715	HP:0005403
Cartilage hair hypoplasia (CHH)	RMRP	AR	157660	Varies from severely decreased (SCID) to normal, impaired lymphocyte proliferation	Normal		Variable		Short-limbed dwarfism with metaphyseal dysostosis, sparse hair, bone marrow failure, autoimmunity, susceptibility to lymphoma and other cancers, impaired spermatogenesis, neuronal dysplasia of the intestine	Table 2 Combined immunodeficiencies with associated or syndromic features	Subtable 4 Immuno-osseous Dysplasias	279.2	D82.2	HP:0002715	HP:0005403
MOPD1 deficiency (Roifman syndrome)	RNU4ATAC	AR	601428	Normal	Normal	Hypogammaglobulinemia, variably decreased specific antibodies			Recurrent bacterial infections, lymphadenopathy, Spondyloepiphyseal dysplasia, extreme intrauterine growth retardation, retinal dystrophy, facial dysmorphism, may present with microcephaly, short stature	Table 2 Combined immunodeficiencies with associated or syndromic features	Subtable 4 Immuno-osseous Dysplasias	279.2	D81.9	HP:0002715	HP:0005403
Schimke Immuno-osseous Dysplasia	SMARCAL1	AR	606622	Decreased	Normal		Variable		Short stature, spondiloepiphyseal dysplasia, intrauterine growth retardation, nephropathy, bacterial, viral, fungal infections, may present as SCID, bone marrow failure	Table 2 Combined immunodeficiencies with associated or syndromic features	Subtable 4 Immuno-osseous Dysplasias	279.2	D81.9	HP:0002715	HP:0005403
CARD11 DN LOF	CARD11	AD DN	607210	Normal numbers, low mitogens	Normal numbers	High IgE, poor specific antibody production			Severe atopy, recurrent infections	Table 2 Combined immunodeficiencies with associated or syndromic features	Subtable 5 Hyper IgE Syndromes (HIES)	279.2	D82.4	HP:0002715	HP:0001051
ERBIN deficiency	ERBB21P	AD	606944	Increased Treg	Normal	Normal to increased IgE	Normal		Recurrent respiratory infections, susceptibility to S. aureus, eczema, hyperextensible joints, scoliosis, arterial dilatation in some	Table 2 Combined immunodeficiencies with associated or syndromic features	Subtable 5 Hyper IgE Syndromes (HIES)	279.2	D82.4	HP:0002715	HP:0001051
IL6 receptor deficiency	IL6R	AR	147880	Normal	Normal	High IgE	Normal		Recurrent pyogenic infections, cold abscesses, high circulating IL-6 levels,	Table 2 Combined immunodeficiencies with associated or syndromic features	Subtable 5 Hyper IgE Syndromes (HIES)	279.2	D82.4	HP:0002715	HP:0001051
IL6 signal transducer (IL6ST) deficiency	IL6ST	AR	618523	Most patients died early, no data	Most patients died early, no data	Most patients died early, no data			Fatal Stuve-Weidemann-like syndrome; skeletal dysplasia, lung dysfunction, renal abnormalities, thrombocytopenia, dermatitis, eczema. Defective acute phase response. Complete unresponsiveness to IL-6 family cytokines	Table 2 Combined immunodeficiencies with associated or syndromic features	Subtable 5 Hyper IgE Syndromes (HIES)	279.2	D82.4	HP:0002715	HP:0001051
IL6 signal transducer (IL6ST) deficiency	IL6ST	AD DN		Normal T cell numbers, increased naïve CD4 and CD8 T cell proportions. Decreased TCM CD4+ and CD8+ T cells, TEM CD8 T cells; MAIT, Tfh cells. Increased Th2. Low to normal NK cell counts	Normal numbers of B cells, low memory B cells	Normal/low IgG, A, Normal IgM. Hyper IgE. Vaccine IgG normal	Normal		HIES – STAT3-like; dermatitis/eczema, eosinophilia, recurrent skin infections, pneumonia, bronchiectasis, pneumatoceles with severe secondary pulmonary aspergillosis, connective tissue defects (scoliosis, face, joints, fractures, palate, tooth retention). Phenocopies aspects of IL6R and IL11R deficiencies (due to unresponsiveness to these cytokines)	Table 2 Combined immunodeficiencies with associated or syndromic features	Subtable 5 Hyper IgE Syndromes (HIES)	279.2	D82.4	HP:0002715	HP:0001051
PGM3 deficiency	PGM3	AR	172100	CD8 and CD4 T cells may be decreased	Low B and memory B cells	Normal or elevated IgG and IgA, most high IgE,			Severe atopy, autoimmunity, bacterial and viral infections, skeletal anomalies dysplasia: short stature, brachydactyly, dysmorphic facial features, and intellectual disability cognitive impairment, hypomyelination	Table 2 Combined immunodeficiencies with associated or syndromic features	Subtable 5 Hyper IgE Syndromes (HIES)	279.2	D82.4	HP:0002715	HP:0001051
Comel-Netherton syndrome	SPINK5	AR	605010	Normal	Low Switched and non-switched B cells	High IgE and IgA	Normal		Congenital ichthyosis, bamboo hair, atopic diathesis, increased bacterial infections, failure to thrive	Table 2 Combined immunodeficiencies with associated or syndromic features	Subtable 5 Hyper IgE Syndromes (HIES)	279.2	D82.4	HP:0002715	HP:0001051
AD-HIES Job syndrome	STAT3	AD LOF	102582	Normal overall, Th-17 and T-follicular helper cells decreased	Normal, reduced switched and non-switched memory B cells, BAFF expression increased	High IgE	Normal		Distinctive facial features (broad nasal bridge), bacterial infections (boils and pulmonary abscesses, pneumatoceles) due to S. aureus, pulmonary aspergillus, Pneumocystis jirovecii, eczema, mucocutaneous candidiasis, hyperextensible joints, osteoporosis and bone fractures, scoliosis, retention of primary teeth, coronary and cerebral aneurysm formation	Table 2 Combined immunodeficiencies with associated or syndromic features	Subtable 5 Hyper IgE Syndromes (HIES)	279.2	D82.4	HP:0002715	HP:0001051
Loeys Dietz syndrome due to TGFBR1 deficiency	TGFBR1	AD	609192	Normal	Normal	Increased IgE	Normal		Recurrent respiratory infectons, eczema, food allergies, hyperextensible joints, scoliosis, retention of primary teeths, aortic anuerysms.	Table 2 Combined immunodeficiencies with associated or syndromic features	Subtable 5 Hyper IgE Syndromes (HIES)	279.2	D82.4	HP:0002715	HP:0001051
Loeys Dietz syndrome due to TGFBR2 deficiency	TGFBR2	AD	610168	Normal	Normal	Increased IgE	Normal		Recurrent respiratory infectons, eczema, food allergies, hyperextensible joints, scoliosis, retention of primary teeths, aortic anuerysms.	Table 2 Combined immunodeficiencies with associated or syndromic features	Subtable 5 Hyper IgE Syndromes (HIES)	279.2	D82.4	HP:0002715	HP:0001051
ZNF341 deficiency AR-HIES	ZNF341	AR	618282	Decreased Th17 cells	Decreased memory B cells	High IgE and IgG	Normal		Bacterial infections, mild facial dysmorphism, pneumatoceles, hyperextensible joints, bone fractures, retention of primary teeth	Table 2 Combined immunodeficiencies with associated or syndromic features	Subtable 5 Hyper IgE Syndromes (HIES)	279.2	D82.4	HP:0002715	HP:0001051
Methylene-tetrahydrofolate dehydrogenase 1 (MTHFD1) deficiency	MTHFD1	AR	172460	Low thymic output, normal in vitro proliferation	Low	Low	Low		Recurrent bacterial infection, Pneumocystis jirovecii, megaloblastic anemia, failure to thrive, neutropenia, seizures, intellectual disability, folate-responsive	Table 2 Combined immunodeficiencies with associated or syndromic features	Subtable 6 Defects of Vitamin B12 and Folate Metabolism	279.2	D81.9	HP:0002715	HP:0012335
SLC46A1/PCFT deficiency causing hereditary folate malabsorbtion	SLC46A1	AR	229050	Variable numbers and activation profile	Variable	Low			Megaloblastic anemia, failure to thrive, if untreated for prolonged periods results in intellectual disability	Table 2 Combined immunodeficiencies with associated or syndromic features	Subtable 6 Defects of Vitamin B12 and Folate Metabolism	279.2	D81.9	HP:0002715	HP:0012335
Transcobalamin 2 deficiency	TCN2	AR	613441	Normal	Variable	Low	Variable		Megaloblastic anemia, pancytopenia, if untreated for prolonged periods results in intellectual disability	Table 2 Combined immunodeficiencies with associated or syndromic features	Subtable 6 Defects of Vitamin B12 and Folate Metabolism	279.2	D81.9	HP:0002715	HP:0012335
EDA-ID due to IKBKB GOF mutation	IKBKB	AD GOF	618204	Low	Normal count, poor function	Low			Recurrent bacterial, viral, fungal infections, variable ectodermal defects	Table 2 Combined immunodeficiencies with associated or syndromic features	Subtable 7 Anhidrotic Ectodermodysplasia with Immunodeficiency (EDA-ID)			HP:0002715	HP:0000968
EDA-ID due to NEMO /IKBKG deficiency (ectodermal dysplasia, immune deficiency)	IKBKG	XL	300248	Normal or decreased, TCR activation impaired	Normal, Low memory and isotype switched B cells	Decreased, some with elevated IgA, IgM, poor specific antibody responses, absent antibody to polysaccharide antigens		Poor NK function	Anhidrotic ectodermal dysplasia (in some), various infections (bacteria, mycobacteria, viruses and fungi), colitis, conical teeth, variable defects of skin, hair and teeth, monocyte dysfunction	Table 2 Combined immunodeficiencies with associated or syndromic features	Subtable 7 Anhidrotic Ectodermodysplasia with Immunodeficiency (EDA-ID)	279.2	D81.9	HP:0002715	HP:0000968
EDA-ID due to IKBA GOF	NFKBIA	AD GOF	164008	Normal total T cells, TCR activation impaired	Normal B cell numbers, impaired BCR activation, low memory and isotype switched B cells	Decreased IgG and IgA, elevated IgM, poor specific antibody responses, absent antibody to polysaccharide antigens			Anhidrotic ectodermal dysplasia, various infections (bacteria, mycobacteria, viruses and fungi), colitis, variable defects of skin, hair and teeth, T cell and monocyte dysfunction	Table 2 Combined immunodeficiencies with associated or syndromic features	Subtable 7 Anhidrotic Ectodermodysplasia with Immunodeficiency (EDA-ID)	279.2	D81.9	HP:0002715	HP:0000968
CRACR2A deficiency	CRACR2A	AR		Mild CD4 T cell lymphopenia (low naïve CD4 T). Normal NK cell numbers	Normal B cell numbers, low switched memory B cells	Panhypogamma (IgG, undetectable; IgM, IgA low). intact B cell function in vitro			Later onset chronic diarrhea, recurrent lower respiratory tract infections, including pneumonia. Poor T cell activation/proliferation in vitro	Table 2 Combined immunodeficiencies with associated or syndromic features	Subtable 8 Calcium Channel Defects
ORAI-1 deficiency	ORAI1	AR	610277	Normal, defective TCR mediated activation	Normal	Normal			Autoimmunity, EDA, non-progressive myopathy	Table 2 Combined immunodeficiencies with associated or syndromic features	Subtable 8 Calcium Channel Defects	279.2	D81.9	HP:0002715	HP:0003198
STIM1 deficiency	STIM1	AR	605921	Normal, defective TCR mediated activation	Normal	Normal			Autoimmunity, EDA, non-progressive myopathy	Table 2 Combined immunodeficiencies with associated or syndromic features	Subtable 8 Calcium Channel Defects	279.2	D81.9	HP:0002715	HP:0003198
BCL11B deficiency	BCL11B	AD	617237	Low	Normal	Normal			Congenital abnormalities, neonatal teeth, dysmorphic facies, absent corpus callosum, neurocognitive deficits	Table 2 Combined immunodeficiencies with associated or syndromic features	Subtable 9 Other Combined immunodeficiencies wwith syndromic features	279.2	D81.9	HP:0002715	HP:0000695
Hennekam-lymphangiectasia-lymphedema syndrome due to CCBE1 deficiency	CCBE1	AR	612753	Low/variable	Low/variable				Lymphangiectasia and lymphedema with facial abnormalities and other dysmorphic features	Table 2 Combined immunodeficiencies with associated or syndromic features	Subtable 9 Other Combined immunodeficiencies wwith syndromic features	279.2	D81.9	HP:0002715	HP:0031842
CD28 deficiency	CD28	AR		Normal numbers of T and myeloid cells with decreased NK cells	Normal numbers of total B cells and subsets	Normal serum IgM, G, A; • intact levels of pathogen-spec IgG			HPV susceptibility	Table 2 Combined immunodeficiencies with associated or syndromic features	Subtable 9 Other Combined immunodeficiencies wwith syndromic features
DIAPH1 deficiency	DIAPH1	AR		Decreased naive T cells, RTEs	hi naïve/transitional, low memory	Low IgM, normal IgG, variable IgA. Near normal vaccine resp			seizures, cortical blindness, microcephaly syndrome (SCBMS). Recurrent bacterial, viral, fungal infections, B-lymphoma. Decreased T cell activation/proliferation in vitro, impaired adhesion/MTOC repositioning to immune synapse, defective cytoskeletal organization and mitochondrial dysfunction in SCBMS pathogenesis	Table 2 Combined immunodeficiencies with associated or syndromic features	Subtable 9 Other Combined immunodeficiencies wwith syndromic features
Vici syndrome due to EPG5 deficiency	EPG5	AR	615068	Profound depletion of CD4+ cells	Defective				Agenesis of the corpus callosum, cataracts, cardiomyopathy, skin hypopigmentation, intellectual disability, microcephaly, recurrent infections, chronic mucocutaneous candidiasis	Table 2 Combined immunodeficiencies with associated or syndromic features	Subtable 9 Other Combined immunodeficiencies wwith syndromic features	279.2	D81.9	HP:0002715	HP:0000518
Hennekam-lymphangiectasia-lymphedema syndrome due to FAT4 deficiency	FAT4	AR	· 612411	Low/variable	Low/variable				Lymphangiectasia and lymphedema with facial abnormalities and other dysmorphic features	Table 2 Combined immunodeficiencies with associated or syndromic features	Subtable 9 Other Combined immunodeficiencies wwith syndromic features	279.2	D81.9	HP:0002715	HP:0031842
AIOLOS deficiency	IKZF3	AD		Normal numbers T, NK cells. Increased naïve CD4+ T cells, RTE. Decreased memory, Tfh; CD40L induction. Increased %’s CD8 T cells; activated T cells	Abnormal B cell development (decreased BM B precursors; hi CD21lo B; decreased memory B cells). Decreased response to CD40	Severe hypogamma			EBV susceptibility, recurrent sinopulmonary/respiratory infections, PJP, warts, M avium. B cell lymphoma (2/3), B-CLL	Table 2 Combined immunodeficiencies with associated or syndromic features	Subtable 9 Other Combined immunodeficiencies wwith syndromic features
Kabuki Syndrome 2 due to KDM6A deficiency	KDM6A	XL (females may be affected)	300128	Normal	Normal	Low IgA and occasionally low IgG	Normal		Typical facial abnormalities, cleft or high arched palate, skeletal abnormalities, short stature, intellectual disability, congenital heart defects, recurrent infections (otitis media, pneumonia) in 50% of patients. Autoimmunity may be present	Table 2 Combined immunodeficiencies with associated or syndromic features	Subtable 9 Other Combined immunodeficiencies wwith syndromic features	279.2	D81.9	HP:0002715	HP:0004322
Widemann-Steiner syndrome	KMT2A	AD	605130	Normal	Variably decreased switched memory B cells	Low			Respiratory infections, short stature, hypertelorism, hairy elbows, developmental delay, intellectual disability	Table 2 Combined immunodeficiencies with associated or syndromic features	Subtable 9 Other Combined immunodeficiencies wwith syndromic features			HP:0002715	HP:0004322
Kabuki Syndrome 1 due to KMT2D deficiency	KMT2D (MLL2)	AD	602113	Normal	Normal	Low IgA and occasionally low IgG	Normal		Typical facial abnormalities, cleft or high arched palate, skeletal abnormalities, short stature, intellectual disability, congenital heart defects, recurrent infections (otitis media, pneumonia) in 50% of patients. Autoimmunity may be present	Table 2 Combined immunodeficiencies with associated or syndromic features	Subtable 9 Other Combined immunodeficiencies wwith syndromic features	279.2	D81.9	HP:0002715	HP:0004322
NFE2L2 GOF	NFE2L2	AD	617744		Decreased switched memory B cells	Low			Recurrent respiratory and skin infections, growth retardation, , developmental delay; white matter cerebral lesions, increased level of homocysteine; increased expression of stress response genes	Table 2 Combined immunodeficiencies with associated or syndromic features	Subtable 9 Other Combined immunodeficiencies wwith syndromic features	279.2	D81.9	HP:0002715	HP:0012758
Purine nucleoside phosphorylase (PNP) deficiency	PNP	AR	164050	Progressive decrease	Normal	Normal to low	Variable		Autoimmune haemolytic anemia, neurological impairment	Table 2 Combined immunodeficiencies with associated or syndromic features	Subtable 9 Other Combined immunodeficiencies wwith syndromic features	279.2	D81.9	HP:0002715	HP:0012759
HOIL1 deficiency	RBCK1	AR	610924	Normal numbers	Normal, decreased memory B cells				Bacterial infections, autoinflammation, amylopectinosis	Table 2 Combined immunodeficiencies with associated or syndromic features	Subtable 9 Other Combined immunodeficiencies wwith syndromic features	279.2	D81.9	HP:0002715	HP:0002718
HOIP deficiency	RNF31	AR	612487	Normal numbers	Normal, decreased memory B cells				Bacterial infections, autoinflammation, amylopectinosis, lymphangiectasia	Table 2 Combined immunodeficiencies with associated or syndromic features	Subtable 9 Other Combined immunodeficiencies wwith syndromic features	279.2	D81.9	HP:0002715	HP:0002718
Tricho-hepato-enteric syndrome due to SKIV2L mutations	SKIV2L	AR	614602	Impaired function	Variably low switched memory B cells	Low			Respiratory infections,IUGR, facial dysmorphic features, wooly hair, early onset intractable diarrhea, liver cirrhosis, platelet abnormalities	Table 2 Combined immunodeficiencies with associated or syndromic features	Subtable 9 Other Combined immunodeficiencies wwith syndromic features	279.2	D81.9	HP:0002715	HP:0002014
Hepatic veno-occlusive disease with immunodeficiency (VODI)	SP110	AR	604457	Normal (decreased memory T cells)	Normal (decreased memory B cells)	Low			Hepatic veno-occlusive disease, Susceptibility to Pneumocystis jirovecii pneumonia, CMV, candida, thrombocytopenia, hepatosplenomegaly, cerebrospinal leukodystrophy	Table 2 Combined immunodeficiencies with associated or syndromic features	Subtable 9 Other Combined immunodeficiencies wwith syndromic features	279.2	D81.9	HP:0002715	HP:0002415
STAT5b deficiency	STAT5B	AR	245590	Modestly decreased	Normal	Normal			Growth-hormone insensitive dwarfism, dysmorphic features, eczema, lymphocytic interstitial pneumonitis, autoimmunity	Table 2 Combined immunodeficiencies with associated or syndromic features	Subtable 9 Other Combined immunodeficiencies wwith syndromic features	279.2	D81.9	HP:0002715	HP:0004322
STAT5b deficiency	STAT5B	AD DN	604260	Normal	Normal	Increased igE			Growth-failure, eczema	Table 2 Combined immunodeficiencies with associated or syndromic features	Subtable 9 Other Combined immunodeficiencies wwith syndromic features	279.2	D81.9	HP:0002715	HP:0004322
Tricho-hepato-enteric syndrome due to TTC37 mutations	TTC37	AR	222470	Impaired function	Variably low switched memory B cells	Low			Respiratory infections,IUGR, facial dysmorphic features, wooly hair, early onset intractable diarrhea, liver cirrhosis, platelet abnormalities	Table 2 Combined immunodeficiencies with associated or syndromic features	Subtable 9 Other Combined immunodeficiencies wwith syndromic features	279.2	D81.9	HP:0002715	HP:0002014
Immunodeficiency with multiple intestinal atresias	TTC7A	AR	609332	Variable, but sometimes absent low TRECs	Normal or low	Low	Normal		Bacterial (sepsis), fungal, viral infections, multiple intestinal atresias, often with intrauterine polyhydramnios and early demise, some with SCID phenotype	Table 2 Combined immunodeficiencies with associated or syndromic features	Subtable 9 Other Combined immunodeficiencies wwith syndromic features	279.2	D81.9	HP:0002715	HP:0011100
BMFS2 (Hebo deficiency)	ERCC6L2	AR	615667					Hematopoietic stem cell	Bone marrow failure, learning difficulties, microcephaly, facial dysmorphism	Table 2 Combined immunodeficiencies with associated or syndromic features		238.72	D61.89	HP:0002721	HP:0005528
BLNK deficiency	BLNK	AR	604515	Normal	Very low	Very low			Severe bacterial infections, normal numbers of pro-B cells	Table 3 Predominantly Antibody Deficiencies	Subtable 1 Agammaglobulinemia	279.04	D80.0	HP:0002715	HP:0004432
BTK deficiency, X-linked agammaglobulinemia (XLA)	BTK	XL	300300	Normal	Very low	Very low	Variable		Severe bacterial infections, normal numbers of pro-B cells	Table 3 Predominantly Antibody Deficiencies	Subtable 1 Agammaglobulinemia	279.04	D80.0	HP:0002715	HP:0004432
Iga deficiency	CD79A	AR	112205	Normal	Very low	Very low			Severe bacterial infections, normal numbers of pro-B cells	Table 3 Predominantly Antibody Deficiencies	Subtable 1 Agammaglobulinemia	279.04	D80.0	HP:0002715	HP:0004432
Igb deficiency	CD79B	AR	147245	Normal	Very low	Very low			Severe bacterial infections, normal numbers of pro-B cells	Table 3 Predominantly Antibody Deficiencies	Subtable 1 Agammaglobulinemia	279.04	D80.0	HP:0002715	HP:0004432
FNIP1 deficiency	FNIP1	AR		Increased T cells	Low B cells	Very low	Variable neutropenia		Early onset recurrent infections: sinopulmonary, bronchiectasis. Congenital heart defects (eg hypertrophic cardiomyopathy). Variable neutropenia (severe or intermittent), Crohn disease (one patient, developmental delay. increased AMPK activity	Table 3 Predominantly Antibody Deficiencies	Subtable 1 Agammaglobulinemia	279.04	D80.0	HP:0002715	HP:0004432
m heavy chain deficiency	IGHM	AR	147020	Normal	Very low	Very low			Severe bacterial infections, normal numbers of pro-B cells	Table 3 Predominantly Antibody Deficiencies	Subtable 1 Agammaglobulinemia	279.04	D80.0	HP:0002715	HP:0004432
l5 deficiency	IGLL1	AR	146770	Normal	Very low	Very low			Severe bacterial infections, normal numbers of pro-B cells	Table 3 Predominantly Antibody Deficiencies	Subtable 1 Agammaglobulinemia	279.04	D80.0	HP:0002715	HP:0004432
PIK3CD deficiency	PIK3CD	AR			Very low	Very low			Severe bacterial infections; autoimmune complications (IBD)	Table 3 Predominantly Antibody Deficiencies	Subtable 1 Agammaglobulinemia			HP:0002715	HP:0004432
PIK3R1 deficiency	PIK3R1	AR	171833		Very low	Very low			Severe bacterial infections, decreased or absent pro-B cells	Table 3 Predominantly Antibody Deficiencies	Subtable 1 Agammaglobulinemia	279.04	D80.0	HP:0002715	HP:0004432
SLC39A7 (ZIP7) deficiency	SLC39A7	AR	601416		Very low	Very low			Early onset infections, blistering dermatosis, failure to thrive, thrombocytopenia	Table 3 Predominantly Antibody Deficiencies	Subtable 1 Agammaglobulinemia			HP:0002715	HP:0004432
Pu.1 deficiency	SPI1	AD		Normal numbers of T and NK cells, increased % CD8s	Decreased B. B cell development arrested at pro to pre–B stage	Undetectable		Decreased DC	Sinopulmonary infections with encapsulated bacteria. Viral infections in some patients incl paralysis in 1 following live polio vaccine	Table 3 Predominantly Antibody Deficiencies	Subtable 1 Agammaglobulinemia
E47 transcription factor deficiency	TCF3	AD	147141		Very low	Very low			Recurrent bacterial infections	Table 3 Predominantly Antibody Deficiencies	Subtable 1 Agammaglobulinemia	279.04	D80.0	HP:0002715	HP:0004432
E47 transcription factor deficiency	TCF3	AR			Very low	Very low			Severe, recurrent bacterial infections, failure to thrive	Table 3 Predominantly Antibody Deficiencies	Subtable 1 Agammaglobulinemia			HP:0002715	HP:0004432
Hoffman syndrome/TOP2B deficiency	TOP2B	AD	126431		Very low	Very low			Recurrent infections, facial dysmorphism, limb anomalies	Table 3 Predominantly Antibody Deficiencies	Subtable 1 Agammaglobulinemia			HP:0002715	HP:0004432
Common variable immune deficiency with no gene defect specified (CVID)	Unknown	Variable		Variable	Variable	Low IgG and IgA and/or IgM			Clinical phenotypes vary: most have recurrent infections, some have polyclonal lymphoproliferation, autoimmune cytopenias and/or granulomatous disease	Table 3 Predominantly Antibody Deficiencies	Subtable 2 CVID Phenotype	279.06	D83.9	HP:0002715	HP:0004313
ARHGEF1 deficiency	ARHGEF1	AR	618459			Low			Recurrent infections, bronchiectasis	Table 3 Predominantly Antibody Deficiencies	Subtable 2 CVID Phenotype			HP:0002715	HP:0004313
ATP6AP1 deficiency	ATP6AP1	XL	300197			Variable			Hepatopathy, leukopenia, low copper	Table 3 Predominantly Antibody Deficiencies	Subtable 2 CVID Phenotype	279.06	D83.9	HP:0002715	HP:0004313
CD19 deficiency	CD19	AR	107265			Low			Recurrent infections, may have glomerulonephritis	Table 3 Predominantly Antibody Deficiencies	Subtable 2 CVID Phenotype	279.06	D83.9	HP:0002715	HP:0004313
CD20 deficiency	CD20	AR	112210			Low			Recurrent infections	Table 3 Predominantly Antibody Deficiencies	Subtable 2 CVID Phenotype	279.06	D83.9	HP:0002715	HP:0004313
CD21 deficiency	CD21	AR	120650			Low			Recurrent infections	Table 3 Predominantly Antibody Deficiencies	Subtable 2 CVID Phenotype	279.06	D83.9	HP:0002715	HP:0004313
CD81 deficiency	CD81	AR	186845			Low			Recurrent infections, may have glomerulonephritis	Table 3 Predominantly Antibody Deficiencies	Subtable 2 CVID Phenotype	279.06	D83.9	HP:0002715	HP:0004313
IKAROS haplosufficiency	IKZF1	AD haploinsufficiency	603023	Normal	Declining	Low			Recurrent sinopulmonary infections	Table 3 Predominantly Antibody Deficiencies	Subtable 2 CVID Phenotype	279.06	D83.9	HP:0002715	HP:0004313
IRF2BP2 deficiency	IRF2BP2	AD	615332						Recurrent infections, possible autoimmunity and inflammatory disease	Table 3 Predominantly Antibody Deficiencies	Subtable 2 CVID Phenotype	279.06	D83.9	HP:0002715	HP:0004313
Mannosyl-oligosaccharide glucosidase deficiency (MOGS)	MOGS (GCS1)	AR	601336	Normal	Normal	Low			Bacterial and viral infections, severe neurologic disease, also known as congenital disorder of glycosylation type IIb (CDG-IIb) (GCS1)	Table 3 Predominantly Antibody Deficiencies	Subtable 2 CVID Phenotype			HP:0002715	HP:0005403
NFKB1 deficiency	NFKB1	AD	164011						Recurrent sinopulmonary infections, COPD, EBV proliferation, autoimmune cytopenias, alopecia and autoimmune thyroiditis	Table 3 Predominantly Antibody Deficiencies	Subtable 2 CVID Phenotype	279.06	D83.9	HP:0002715	HP:0004313
NFKB2 deficiency	NFKB2	AD	615577						Recurrent sinopulmonary infections, alopecia and endorinopathies	Table 3 Predominantly Antibody Deficiencies	Subtable 2 CVID Phenotype	279.06	D83.9	HP:0002715	HP:0004313
PIK3CD mutation (GOF) APDS1	PIK3CD GOF	AD	602839		increased immature B cells, reduced memory B cells and increased transitional B cells	Normal/increased IgM, reduced IgG and IgA			Severe bacterial infections, EBV ± CMV viremia, autoimmunity, lymphadenopathy/splenomegaly,lymphoproliferation, lymphoma	Table 3 Predominantly Antibody Deficiencies	Subtable 2 CVID Phenotype	279.06	D83.9	HP:0002715	HP:0004313
PIK3CG deficiency	PIK3CG	AR		Normal CD4 but low Treg, low CD8, poor proliferation	Normal but diminished memory	Low with preserved vaccine resposnes		Eosinophilia	Adenopathy, splenomegaly, HLH-like	Table 3 Predominantly Antibody Deficiencies	Subtable 2 CVID Phenotype	279.06	D83.9	HP:0002715	HP:0004313
PIK3R1 deficiency (LOF) APDS2	PIK3R1	AD	616005		increased immature B cells, reduced memory B cells and increased transitional B cells	Normal/increased IgM, reduced IgG and IgA			Severe bacterial infections, lymphadenopathy/splenomegaly,lymphoproliferation, lymphoma; developmental delay	Table 3 Predominantly Antibody Deficiencies	Subtable 2 CVID Phenotype	279.06	D83.9	HP:0002715	HP:0004313
POU2AF1 deficiency	POU2AF1	AR		Normal numbers T cells, decreased cTfh cells	Normal B cell numbers, decreased switched memory B cells, and altered B cell phenotype	Agammaglobulinemia			Recurrent respiratory infections, possible chronic viral infection	Table 3 Predominantly Antibody Deficiencies	Subtable 2 CVID Phenotype
PTEN Deficiency (LOF)	PTEN	AD	601728			Normal to low			Recurrent infections, Lymphoproliferation, Autoimmunity; developmental delay	Table 3 Predominantly Antibody Deficiencies	Subtable 2 CVID Phenotype	279.06	D83.9	HP:0002715	HP:0004313
RAC2 deficiency	RAC2	AR	602049			Low			Recurrent sinopulmonary infections, selective IgA defiency; poststreptococcal glomerulonephritis; urticaria	Table 3 Predominantly Antibody Deficiencies	Subtable 2 CVID Phenotype			HP:0002715	HP:0004313
SEC61A1 deficiency	SEC61A1	AD	609213			Low			Severe recurrent respiratory tract infections	Table 3 Predominantly Antibody Deficiencies	Subtable 2 CVID Phenotype			HP:0002715	HP:0004313
SH3KBP1 (CIN85) deficiency	SH3KBP1	XL	300310			Low			Severe bacterial infections	Table 3 Predominantly Antibody Deficiencies	Subtable 2 CVID Phenotype			HP:0002715	HP:0004313
TACI deficiency	TNFRSF13B	AD or AR	604907			Normal to low			Variable clinical expression	Table 3 Predominantly Antibody Deficiencies	Subtable 2 CVID Phenotype	279.06	D83.9	HP:0002715	HP:0004313
BAFF receptor deficiency	TNFRSF13C	AR	606269			Low			Variable clinical expression	Table 3 Predominantly Antibody Deficiencies	Subtable 2 CVID Phenotype	279.06	D83.9	HP:0002715	HP:0004313
TWEAK deficiency	TNFSF12	AD	602695			Low IgM and A, lack of anti-pneumococcal antibody	Low		Pneumonia, bacterial infections, warts, thrombocytopenia.	Table 3 Predominantly Antibody Deficiencies	Subtable 2 CVID Phenotype	279.06	D83.9	HP:0002715	HP:0004313
TRNT1 deficiency	TRNT1	AR	612907		Low	Low			congenital sideroblastic anemia, deafness, developmental delay	Table 3 Predominantly Antibody Deficiencies	Subtable 2 CVID Phenotype	279.06	D83.9	HP:0002715	HP:0004313
AID deficiency	AICDA	AR	605257			Low IgG and IgA with normal or high IgM			Bacterial infections, enlarged lymph nodes and germinal centers	Table 3 Predominantly Antibody Deficiencies	Subtable 3 Severe Reduction in Serum IgG and IgA with Normal/Elevated IgM and Normal Numbers of B cells, Hyper IgM	279.05	D80.5	HP:0002715	HP:0004313
AID deficiency	AICDA	AD	605257*		Normal	Low IgG and IgA with normal or high IgM			Bacterial infections, enlarged lymph nodes and germinal centers	Table 3 Predominantly Antibody Deficiencies	Subtable 3 Severe Reduction in Serum IgG and IgA with Normal/Elevated IgM and Normal Numbers of B cells, Hyper IgM			HP:0002715	HP:0004313
CTNNBL1 deficiency	CTNNBL1	AR		Low, poor proliferation	Normal with low memory cells	Progressive hypogammaglobulinemia, impaired CSR, SHM			Hyperplastic GC	Table 3 Predominantly Antibody Deficiencies	Subtable 3 Severe Reduction in Serum IgG and IgA with Normal/Elevated IgM and Normal Numbers of B cells, Hyper IgM	279.05	D80.5	HP:0002715	HP:0004313
INO80	INO80	AR	610169			Low IgG and IgA with normal or high IgM			Severe bacterial infections	Table 3 Predominantly Antibody Deficiencies	Subtable 3 Severe Reduction in Serum IgG and IgA with Normal/Elevated IgM and Normal Numbers of B cells, Hyper IgM	279.05	D80.5	HP:0002715	HP:0004313
MSH6	MSH6	AR	600678			Low IgG and IgA with normal or high IgM			Family or personal history of cancer	Table 3 Predominantly Antibody Deficiencies	Subtable 3 Severe Reduction in Serum IgG and IgA with Normal/Elevated IgM and Normal Numbers of B cells, Hyper IgM	279.05	D80.5	HP:0002715	HP:0004313
TNFSF13 (APRIL) deficiency	TNFSF13	AR		Normal	Normal B cell count with low memory B cells and plasmablasts	Low IgG			Mild infections	Table 3 Predominantly Antibody Deficiencies	Subtable 3 Severe Reduction in Serum IgG and IgA with Normal/Elevated IgM and Normal Numbers of B cells, Hyper IgM	279.05	D80.5	HP:0002715	HP:0004313
UNG deficiency	UNG	AR	191525			Low IgG and IgA with normal or high IgM			Enlarged lymph nodes and germinal centers	Table 3 Predominantly Antibody Deficiencies	Subtable 3 Severe Reduction in Serum IgG and IgA with Normal/Elevated IgM and Normal Numbers of B cells, Hyper IgM	279.05	D80.5	HP:0002715	HP:0004313
Isolated IgG subclass deficiency	Unknown	?		Normal	Normal	Variable			Usually asymptomatic, a minority may have poor antibody response to specific antigens and recurrent viral/bacterial infections	Table 3 Predominantly Antibody Deficiencies	Subtable 4 Isotype, Light Chain, or Functional Deficiencies with Generally Normal Numbers of B Cells	279.03	D80.3	HP:0002715	HP:0032135
IgG subclass deficiency with IgA deficiency	Unknown	?		Normal	Normal	Variable total IgG with low IgA			Recurrent bacterial infections	Table 3 Predominantly Antibody Deficiencies	Subtable 4 Isotype, Light Chain, or Functional Deficiencies with Generally Normal Numbers of B Cells	279.03	D80.3	HP:0002715	HP:0032135
Selective IgA deficiency	Unknown	?		Normal	Normal	Low IgA			Bacterial infections, autoimmunity mildly increased	Table 3 Predominantly Antibody Deficiencies	Subtable 4 Isotype, Light Chain, or Functional Deficiencies with Generally Normal Numbers of B Cells	279.01	D80.2	HP:0002715	HP:0002720
Specific antibody deficiency with normal Ig levels and normal B cells	Unknown	?		Normal	Normal	Normal			Reduced ability to produce antibodies to specific antigens	Table 3 Predominantly Antibody Deficiencies	Subtable 4 Isotype, Light Chain, or Functional Deficiencies with Generally Normal Numbers of B Cells	279.03	D80.6	HP:0002715	HP:0012475
Transient hypogammaglobuliemia of infancy	Unknown	?		Normal	Normal	Low			Normal ability to produce antibodies to vaccine antigens, usually not associated with significant infections	Table 3 Predominantly Antibody Deficiencies	Subtable 4 Isotype, Light Chain, or Functional Deficiencies with Generally Normal Numbers of B Cells	279	D80.7	HP:0002715	HP:0004313
Selective IgM deficiency	Unknown	?				Low IgM			Pneumococcal / bacterial infections	Table 3 Predominantly Antibody Deficiencies	Subtable 4 Isotype, Light Chain, or Functional Deficiencies with Generally Normal Numbers of B Cells	279.02	D80.4	HP:0002715	HP:0010701
CARD11 GOF	CARD11	AD GOF	607210		High				Splenomegaly, lymphadenopathy, poor vaccine response	Table 3 Predominantly Antibody Deficiencies	Subtable 4 Isotype, Light Chain, or Functional Deficiencies with Generally Normal Numbers of B Cells	279.03	D80.9	HP:0002715	HP:0004313
Kappa chain deficiency	IGKC	AR	147200	Normal	Normal				Asymptomatic	Table 3 Predominantly Antibody Deficiencies	Subtable 4 Isotype, Light Chain, or Functional Deficiencies with Generally Normal Numbers of B Cells	279.03	D80.3	HP:0002715	HP:0010701
Ig heavy chain mutations and deletions	Mutation or chromosomal deletion at 14q32	AR		Normal	Normal	Low			May be asymptomatic	Table 3 Predominantly Antibody Deficiencies	Subtable 4 Isotype, Light Chain, or Functional Deficiencies with Generally Normal Numbers of B Cells	279	D80.3	HP:0002715	HP:0010701
FAAP24 deficiency	FAAP24	AR	610884	Increased activated T cells	Normal				EBV infection-driven lymphoproliferative disease	Table 4 Diseases of Immune Dysregulation	Subtable 1 Familial Hemophagocytic Lymphohistiocytosis (FHL syndromes)	288.4	D76.1	HP:0002715	HP:0012156
Perforin deficiency (FHL2)	PRF1	AR	170280	Increased activated T cells	Normal	Normal	Neutropenia with active HLH		Fever, HSM, Hemophagocytic lymphohistiocytosis (HLH), cytopenias	Table 4 Diseases of Immune Dysregulation	Subtable 1 Familial Hemophagocytic Lymphohistiocytosis (FHL syndromes)	288.4	D76.1	HP:0002715	HP:0012156
RHOG deficiency	RHOG	AR							Clinical features of HLH (hemophagocytosis, hepatosplenomegaly, fever, cytopenias, low hemoglobin, hyper-triglyceridemia, elevated ferritin/sCD25	Table 4 Diseases of Immune Dysregulation	Subtable 1 Familial Hemophagocytic Lymphohistiocytosis (FHL syndromes)
Lysinuric protein intolerance SLC7A7 deficiency	SLC7A7	AR	222700	Normal	Normal			Activated macrophages	Lysinuric protein intolerance, bleeding tendency, alveolar proteinosis	Table 4 Diseases of Immune Dysregulation	Subtable 1 Familial Hemophagocytic Lymphohistiocytosis (FHL syndromes)			HP:0002715	HP:0012156
Syntaxin 11 deficiency (FHL4)	STX11	AR	605014	Increased activated T cells	Normal	Normal	Neutropenia with active HLH		Fever, HSM, cHLH, cytopenias,	Table 4 Diseases of Immune Dysregulation	Subtable 1 Familial Hemophagocytic Lymphohistiocytosis (FHL syndromes)	288.4	D76.1	HP:0002715	HP:0012156
STXBP2 / Munc18-2 deficiency (FHL5)	STXBP2	AR or AD	601717	Increased activated T cells	Normal	Normal	Neutropenia with active HLH		Fever, HSM, cHLH, cytopenias, enteropathy	Table 4 Diseases of Immune Dysregulation	Subtable 1 Familial Hemophagocytic Lymphohistiocytosis (FHL syndromes)	288.4	D76.1	HP:0002715	HP:0012156
UNC13D / Munc13-4 deficiency (FHL3)	UNC13D	AR	608897	Increased activated T cells	Normal	Normal	Neutropenia with active HLH		Fever, HSM, HLH, cytopenias	Table 4 Diseases of Immune Dysregulation	Subtable 1 Familial Hemophagocytic Lymphohistiocytosis (FHL syndromes)	288.4	D76.1	HP:0002715	HP:0012156
Hermansky-Pudlak syndrome, type 2	AP3B1	AR	603401	Normal	Normal		Low		Partial albinism, recurrent infections, pulmonary fibrosis, increased bleeding, HLH	Table 4 Diseases of Immune Dysregulation	Subtable 2 FHL Syndromes with Hypopigmentation	288.4	D76.1	HP:0002715	HP:0012156
Hermansky-Pudlak syndrome, type 10	AP3D1	AR	617050	Normal	Normal		Low		Oculocutaneous albinism, recurrent infections, seizures, hearing loss and neurodevelopmental delay	Table 4 Diseases of Immune Dysregulation	Subtable 2 FHL Syndromes with Hypopigmentation	288.4	D76.1	HP:0002715	HP:0012156
Chediak-Higashi syndrome	LYST	AR	606897	Increased activated T cells	Normal		Low		Partial albinism, recurrent infections, fever, HSM, HLH, giant lysosomes, neutropenia, cytopenias, bleeding tendency, progressive neurological dysfunction	Table 4 Diseases of Immune Dysregulation	Subtable 2 FHL Syndromes with Hypopigmentation	288.4	D76.1	HP:0002715	HP:0012156
Griscelli syndrome, type 2	RAB27A	AR	603868	Normal	Normal				Partial albinism, fever, HSM, HLH, cytopenias	Table 4 Diseases of Immune Dysregulation	Subtable 2 FHL Syndromes with Hypopigmentation	288.4	D76.1	HP:0002715	HP:0012156
BACH2 deficiency	BACH2	AD	605394	Progressive T cell lymphopenia	Impaired memory B cell development	Low	Normal		Lymphocytic colitis, sinopulmonary infections	Table 4 Diseases of Immune Dysregulation	Subtable 3 Regulatory T Cell Defects	279.9	D81.8	HP:0002715	HP:0002960
CTLA4 deficiency (ALPSV)	CTLA4	AD	123890	Decreased	Decreased	Variable	Normal		Autoimmune cytopenias, enteropathy, interstitial lung disease, extra-lymphoid lymphocytic infiltration recurrent infections	Table 4 Diseases of Immune Dysregulation	Subtable 3 Regulatory T Cell Defects	279.9	D81.8	HP:0002715	HP:0002960
DEF6 deficiency	DEF6	AR	610094	Mild decrease	Low to normal	Normal	Normal	Impaired Treg function	Enteropathy, hepatosplenomegaly, cardiomyopathy, recurrent infections	Table 4 Diseases of Immune Dysregulation	Subtable 3 Regulatory T Cell Defects			HP:0002715	HP:0002960
FERMT1 deficiency (Kindler syndrome)	FERMT1	AR	173650	Normal	Normal			Skin	Dermatosis characterized by congenital blistering, skin atrophy, photosensitivity, skin fragility, and scaling	Table 4 Diseases of Immune Dysregulation	Subtable 3 Regulatory T Cell Defects			HP:0002715	HP:0002960
IPEX, immune dysregulation, polyendocrinopathy, enteropathy X-linked	FOXP3	XL	300292	Normal	Normal	High IgE and IgA			Autoimmune enteropathy, early onset diabetes, hyroiditis hemolytic anemia, thrombocytopenia, eczema	Table 4 Diseases of Immune Dysregulation	Subtable 3 Regulatory T Cell Defects	279.9	D82.9	HP:0002715	HP:0002960
CD25 deficiency	IL2RA	AR	147730	Normal to decreased	Normal				Lymphoproliferation, autoimmunity, impaired T cell proliferation	Table 4 Diseases of Immune Dysregulation	Subtable 3 Regulatory T Cell Defects	279.9	D81.8	HP:0002715	HP:0002960
CD122 deficiency	IL2RB	AR	618495	Increased memory CD8 T cells, decreased Tregs	Increased memory B cells	High		Poor NK function	Lymphoproliferation, lymphadenopathy, hepatosplenomegaly, autoimmune hemolytic anemia, dermatitis, enteropathy, recurrent viral (EBV, CMV) infections	Table 4 Diseases of Immune Dysregulation	Subtable 3 Regulatory T Cell Defects			HP:0002715	HP:0002960
LRBA deficiency	LRBA	AR	606453	Normal or decreased CD4 numbers, T cell dysregulation	Low or normal numbers of B cells	Variable	Normal		Recurrent infections, inflammatory bowel disease, autoimmunity, EBV infections	Table 4 Diseases of Immune Dysregulation	Subtable 3 Regulatory T Cell Defects	279.9	D81.8	HP:0002715	HP:0002960
IKZF1 GOF	IKZF1	AD GOF		Low	Low	High		Eosinophilia	Organ specific autoimmunity, atopy, adenopathy. Some infections.	Table 4 Diseases of Immune Dysregulation	Subtable 3 Regulatory T Cell Defects	279.9	D81.8	HP:0002715	HP:0002960
STAT3 GOF mutation	STAT3	AD GOF	102582	Decreased	Decreased	Normal	Normal		Lymphoproliferation, solid organ autoimmunity, recurrent infections	Table 4 Diseases of Immune Dysregulation	Subtable 3 Regulatory T Cell Defects	279.9	D81.8	HP:0002715	HP:0002960
APECED (APS-1), autoimmune polyendocrinopathy with candidiasis and ectodermal dystrophy	AIRE	AR	607358	Normal	Normal	Normal	Normal		Autoimmunity: hypoparathyroidism hypothyroidism, adrenal insufficiency, diabetes, gonadal dysfunction and other endocrine abnormalities, chronic mucocutaneous candidiasis, dental enamel hypoplasia, alopecia areata enteropathy, pernicious anemia	Table 4 Diseases of Immune Dysregulation	Subtable 4 Autoimmunity with or without Lymphoproliferation	279.9	D81.8	HP:0002715	HP:0002960
APECED (APS-1), autoimmune polyendocrinopathy with candidiasis and ectodermal dystrophy	AIRE	AD	607358	Normal	Normal	Normal	Normal		Autoimmunity: hypoparathyroidism hypothyroidism, adrenal insufficiency, diabetes, gonadal dysfunction and other endocrine abnormalities, chronic mucocutaneous candidiasis, dental enamel hypoplasia, alopecia areata enteropathy, pernicious anemia	Table 4 Diseases of Immune Dysregulation	Subtable 4 Autoimmunity with or without Lymphoproliferation	279.9	D81.8	HP:0002715	HP:0002960
ITCH deficiency	ITCH	AR	606409	Not assessed	Not assessed	Normal	Normal		Early-onset chronic lung disease (interstitial pneumonitis), autoimmunity (thyroiditis, type I diabetes, chronic diarrhea/enteropathy, and hepatitis), failure to thrive, developmental delay, dysmorphic facial features	Table 4 Diseases of Immune Dysregulation	Subtable 4 Autoimmunity with or without Lymphoproliferation	279.9	D81.8	HP:0002715	HP:0002960
JAK1 GOF	JAK1	AD GOF	147795	Not assessed	Not assessed			Eosinophilia	HSM, eosinophilic enteritis, thyroid disease, poor growth, viral infections	Table 4 Diseases of Immune Dysregulation	Subtable 4 Autoimmunity with or without Lymphoproliferation	279.9	D81.8	HP:0002715	HP:0002960
PD1 deficiency	PDCD1	AR		mild lymphopenia but mostly intact. Increased CD4-CD8- DN T cells, Decreased Vδ2+ γδ T, MAIT and CD56hi NK cells	Normal	high serum IgG, IgA; normal IgM, IgE. Anti-insulin autoantibody			Tuberculosis, autoimmunity (T1D, hypothyroidism and JIA), fatal pulmonary autoimmunity, hepatosplenomegaly	Table 4 Diseases of Immune Dysregulation	Subtable 4 Autoimmunity with or without Lymphoproliferation
Prolidase deficiency	PEPD	AR	613230	Normal	Normal				Autoantibodies common, chronic skin ulcers, eczema, infections	Table 4 Diseases of Immune Dysregulation	Subtable 4 Autoimmunity with or without Lymphoproliferation	279.9	D81.8	HP:0002715	HP:0002960
SOCS1 deficiency	SOCS1	AD halploinsufficiency		Low CD4/CD8	Normal B cell numbers but low memory	Low immunogobulins			Multisystem autoimmunity, SLE features, psoriasis, MIS-C with COVID, type I IFN signature	Table 4 Diseases of Immune Dysregulation	Subtable 4 Autoimmunity with or without Lymphoproliferation	279.9	D81.8	HP:0002715	HP:0002960
Tripeptidyl-Peptidase II Deficiency	TPP2	AR	190470	Decreased	Decreased	High			Variable lymphoproliferation, severe autoimmune cytopenias, recurrent infections	Table 4 Diseases of Immune Dysregulation	Subtable 4 Autoimmunity with or without Lymphoproliferation	279.9	D81.8	HP:0002715	HP:0002960
ELF deficiency	ELF4	XL		Normal	Normal	Normal levels of serum IgM, G, A but reduced responses to live viral vaccines			Early onset mucosal autoinflammation/ IBD, fevers and ulcers. Responded to IL-1, TNF or IL-12p40 blockade. Hyper inflammatory macrophages	Table 4 Diseases of Immune Dysregulation	Subtable 5 Immune Dysregulation with Colitis
IL-10 deficiency	IL10	AR	124092	Normal	Normal	Normal	Normal		Inflammatory bowel disease (IBD) Folliculitis, recurrent respiratory diseases, arthritis,	Table 4 Diseases of Immune Dysregulation	Subtable 5 Immune Dysregulation with Colitis	279.9	D82.8	HP:0002715	HP:0004386
IL-10Ra deficiency	IL10RA	AR	146933	Normal	Normal	Normal	Normal		IBD, Folliculitis, recurrent respiratory diseases, arthritis, lymphoma	Table 4 Diseases of Immune Dysregulation	Subtable 5 Immune Dysregulation with Colitis	279.9	D82.8	HP:0002715	HP:0004386
IL-10Rb deficiency	IL10RB	AR	123889	Normal	Normal	Normal	Normal		IBD, folliculitis, recurrent respiratory diseases, arthritis, lymphoma	Table 4 Diseases of Immune Dysregulation	Subtable 5 Immune Dysregulation with Colitis	279.9	D82.8	HP:0002715	HP:0004386
NFAT5 haploinsufficiency	NFAT5	AD	604708	Normal	Normal	Normal	Normal		IBD, recurrent sinopulmonary infections	Table 4 Diseases of Immune Dysregulation	Subtable 5 Immune Dysregulation with Colitis	279.9	D82.8	HP:0002715	HP:0004386
RIPK1 deficiency	RIPK1	AR	618108	Low	Normal to low	Normal	Normal		Reccurrent infections, early-onset IBD, progressive polyarthritis	Table 4 Diseases of Immune Dysregulation	Subtable 5 Immune Dysregulation with Colitis	279.9	D82.8	HP:0002715	HP:0004386
TGFB1 deficiency	TGFB1	AR	618213	Normal	Normal	Normal	Normal		IBD, immunodeficiency, recurrent viral infections, microcephaly, and encephalopathy	Table 4 Diseases of Immune Dysregulation	Subtable 5 Immune Dysregulation with Colitis	279.9	D82.8	HP:0002715	HP:0004386
ALPS-Caspase10	CASP10	AD	601762	Increased DN T cells	Normal	Normal	Normal		Adenopathies, splenomegaly, autoimmunity	Table 4 Diseases of Immune Dysregulation	Subtable 6 Autoimmune Lymphoproliferative Syndrome (ALPS, Canale Smith syndrome)	279.9	D89.82	HP:0002715	HP:0002960
ALPS-Caspase 8	CASP8	AR	601763	Slightly increased DN T cells	Normal	Low	Normal		Adenopathies, splenomegaly, bacterial and viral infections	Table 4 Diseases of Immune Dysregulation	Subtable 6 Autoimmune Lymphoproliferative Syndrome (ALPS, Canale Smith syndrome)	279.9	D89.82	HP:0002715	HP:0002960
FADD deficiency	FADD	AR	602457	Increased DN T cells	Normal				Functional hyposplenism, bacterial and viral infections, recurrent episodes of encephalopathy and liver dysfunction	Table 4 Diseases of Immune Dysregulation	Subtable 6 Autoimmune Lymphoproliferative Syndrome (ALPS, Canale Smith syndrome)	279.9	D89.82	HP:0002715	HP:0002960
ALPS-FAS	TNFRSF6	AD	134637	Increased CD4-CD8-TCR a/bdouble negative (DN) T cells	Normal, low memory B cells	Normal	Normal		Splenomegaly, adenopathies, autoimmune cytopenias, increased lymphoma risk, IgG and A normal or increased, elevated serum FasL and IL-10, vitamin B12	Table 4 Diseases of Immune Dysregulation	Subtable 6 Autoimmune Lymphoproliferative Syndrome (ALPS, Canale Smith syndrome)	279.9	D89.82	HP:0002715	HP:0002960
ALPS-FAS	TNFRSF6	AR	134637	Increased CD4-CD8-TCR a/bdouble negative (DN) T cells	Normal, low memory B cells	Normal	Normal		Splenomegaly, adenopathies, autoimmune cytopenias, increased lymphoma risk, IgG and A normal or increased, elevated serum FasL and IL-10, vitamin B12	Table 4 Diseases of Immune Dysregulation	Subtable 6 Autoimmune Lymphoproliferative Syndrome (ALPS, Canale Smith syndrome)	279.9	D89.82	HP:0002715	HP:0002960
ALPS-FASLG	TNFSF6	AR	134638	Increased DN T cells	Normal	Normal	Normal		Splenomegaly, adenopathies, autoimmune cytopenias, SLE, soluble FasL is not elevated	Table 4 Diseases of Immune Dysregulation	Subtable 6 Autoimmune Lymphoproliferative Syndrome (ALPS, Canale Smith syndrome)	279.9	D89.82	HP:0002715	HP:0002960
RLTPR (CARMIL2) deficiency	CARMIL2	AR	610859	Nl number, low Treg, high CD4, poor function	Nl number				Recurrent bacterial, fungal and mycobacterial infections, viral warts, molluscum and EBV lymphoproliferative and other malignancy, atopy	Table 4 Diseases of Immune Dysregulation	Subtable 7 Susceptibility to EBV and Lymphoproliferative Conditions	238.79	D82.3	HP:0002715	HP:0020072
CD27 deficiency	CD27	AR	615122	Normal	No memory B cells		Normal	Low iNKT	Features triggered by EBV infection, HLH, aplastic anemia, lymphoma	Table 4 Diseases of Immune Dysregulation	Subtable 7 Susceptibility to EBV and Lymphoproliferative Conditions	238.79	D82.3	HP:0002715	HP:0020072
CD70 deficiency	CD70	AR	602840	Nl number, low Treg, poor activation and function	Nl number, poor antibody and memory responses		Normal		EBV susceptibility, Hodgkin lymphoma	Table 4 Diseases of Immune Dysregulation	Subtable 7 Susceptibility to EBV and Lymphoproliferative Conditions	238.79	D82.3	HP:0002715	HP:0020072
CTPS1 deficiency	CTPS1	AR	615897	Nl to low, poor proliferation to antigen	Nl/low		Normal		Recurrent/chronic bacterial and viral infections (EBV, VZV), EBV lymphoproliferation, B-cell non-Hodgkin lymphoma	Table 4 Diseases of Immune Dysregulation	Subtable 7 Susceptibility to EBV and Lymphoproliferative Conditions	238.79	D82.3	HP:0002715	HP:0020072
MAGT1 deficiency (XMEN)	MAGT1	XL	300853	Low CD4 Low recent thymic emigrant cels, poor proliferation to CD3	Normal				EBV infection, lymphoma, viral infections, respiratory and GI infections	Table 4 Diseases of Immune Dysregulation	Subtable 7 Susceptibility to EBV and Lymphoproliferative Conditions	238.79	D82.3	HP:0002715	HP:0020072
PRKCD deficiency	PRKCD	AR	176977	Normal	Low memory B cells, high CD5 B cells				Recurrent infections, EBV chronic infection, lymphoproliferation, SLE-like autoimmunity (nephrotic and antiphospholipid syndromes), low IgG	Table 4 Diseases of Immune Dysregulation	Subtable 7 Susceptibility to EBV and Lymphoproliferative Conditions	238.79	D82.3	HP:0002715	HP:0020072
RASGRP1 deficiency	RASGRP1	AR	603962	Poor activation, proliferation, motility	Poor activation, proliferation, motility		Normal		Recurrent pneumonia, herpesvirus infections, EBV associated lymphoma	Table 4 Diseases of Immune Dysregulation	Subtable 7 Susceptibility to EBV and Lymphoproliferative Conditions	238.79	D82.3	HP:0002715	HP:0020072
SH2D1A (SAP) deficiency (XLP1)	SH2D1A	XL	300490	Normal or Increased activated T cells	Reduced Memory B cells	Variable	Normal	Low iNKT	EBV, HLH, Lymphoproliferation, Aplastic anaemia	Table 4 Diseases of Immune Dysregulation	Subtable 7 Susceptibility to EBV and Lymphoproliferative Conditions	238.79	D82.3	HP:0002715	HP:0020072
TET2 deficiency	TET2	AR		High DN T cells, low TH1, Th17 and TFH	Normal numbers of B cells with low memory	Variable		Poor fas-mediated apoptosis	ALPS-like, viral ifnection, EBV+ lymphoma, FTT, developmenal delay, EBV viremia	Table 4 Diseases of Immune Dysregulation	Subtable 7 Susceptibility to EBV and Lymphoproliferative Conditions	238.79	D82.3	HP:0002715	HP:0020072
CD137 deficiency (41BB)	TNFRSF9	AR	602250	Normal	Normal	Low	Normal		EBV lymphoproliferation, B-cell lymphoma	Table 4 Diseases of Immune Dysregulation	Subtable 7 Susceptibility to EBV and Lymphoproliferative Conditions			HP:0002715	HP:0020072
XIAP deficiency (XLP2)	XIAP	XL	300079	Normal or Increased activated T cells; low/normal iNK T cells	Normal or reduced Memory B cells	Variable	Normal		EBV infection, Splenomegaly, lymphoproliferation, HLH, Colitis, IBD, hepatitis, Low iNKT cells, hypogammaglobulinemia	Table 4 Diseases of Immune Dysregulation	Subtable 7 Susceptibility to EBV and Lymphoproliferative Conditions	238.79	D82.3	HP:0002715	HP:0020072
Specific granule deficiency	CEBPE	AR	189965				Low		Neutrophils with bilobed nuclei	Table 5 Congenital defects of phagocyte number or function	Subtable 1 Congenital Neutropenias	288.2	D71	HP:0002715	HP:0410252
3-Methylglutaconic aciduria	CLPB	AR	616254				Low		Neurocognitive developmental aberrations, microcephaly, hypoglycemia, hypotonia, ataxia, seizures, cataracts, IUGR	Table 5 Congenital defects of phagocyte number or function	Subtable 1 Congenital Neutropenias	288.01	D70.0	HP:0002715	HP:0410252
G-CSF receptor deficiency	CSF3R	AR	138971				Low			Table 5 Congenital defects of phagocyte number or function	Subtable 1 Congenital Neutropenias	288.01	D70.0	HP:0002715	HP:0410252
CXCR2 deficiency	CXCR2	AR		Normal numbers of CD4+ T cells, variable CD8+ T cells, NK cells normal	Normal	High serum IgG, IgA, IgM	Severe neutropenia		Myelokathexis (3/6 pts), recurrent gingivitis, oral ulcers, hypergammaglobulinemia	Table 5 Congenital defects of phagocyte number or function	Subtable 1 Congenital Neutropenias
Schwachman Diamond syndrome due to DNAJC21 deficiency	DNAJC21	AR	617048				Low		Metaphyseal changes, short stature, developmental delay, pancreatic dysfunction, bone marrow failure	Table 5 Congenital defects of phagocyte number or function	Subtable 1 Congenital Neutropenias	288.2	D71	HP:0002715	HP:0410252
Schwachman Diamond syndrome due to EFL1 deficiency	EFL1	AR	617941				Low		Metaphyseal changes, short stature, developmental delay, pancreatic dysfunction, bone marrow failure	Table 5 Congenital defects of phagocyte number or function	Subtable 1 Congenital Neutropenias	288.2	D71	HP:0002715	HP:0410252
Elastase deficiency (SCN1)	ELANE	AD	130130				Low		Susceptibility to MDS/leukemia, Severe congenital neutropenia or cyclic neutropenia	Table 5 Congenital defects of phagocyte number or function	Subtable 1 Congenital Neutropenias	288.01	D70.0	HP:0002715	HP:0410252
G6PC3 deficiency (SCN4)	G6PC3	AR	611045				Low		Structural heart defects, urogenital abnormalities, inner ear deafness, and venous angiectasias of trunks and limbs	Table 5 Congenital defects of phagocyte number or function	Subtable 1 Congenital Neutropenias	288.01	D70.0	HP:0002715	HP:0410252
Glycogen storage disease type 1b	G6PT1	AR	602671				Low	Monocytes	Fasting hypoglycemia, lactic acidosis, hyperlipidemia, hepatomegaly	Table 5 Congenital defects of phagocyte number or function	Subtable 1 Congenital Neutropenias	288.01	D70.0	HP:0002715	HP:0410252
GFI 1 deficiency (SCN2)	GFI1	AD	600871				Low		B/T lymphopenia	Table 5 Congenital defects of phagocyte number or function	Subtable 1 Congenital Neutropenias	288.01	D70.0	HP:0002715	HP:0410252
HAX1 deficiency (Kostmann Disease) (SCN3)	HAX1	AR	605998				Low		Cognitive and neurological defects in patients with defects in both HAX1 isoforms, susceptibility to MDS/leukemia	Table 5 Congenital defects of phagocyte number or function	Subtable 1 Congenital Neutropenias	288.01	D70.0	HP:0002715	HP:0410252
HYOU1 deficiency	HYOU1	AR	601746				Low		Hypoglycemia, inflammatory complications	Table 5 Congenital defects of phagocyte number or function	Subtable 1 Congenital Neutropenias	288.01	D70.0	HP:0002715	HP:0410252
JAGN1 deficiency	JAGN1	AR	616012				Low		Myeloid maturation arrest, osteopenia	Table 5 Congenital defects of phagocyte number or function	Subtable 1 Congenital Neutropenias	288.01	D70.0	HP:0002715	HP:0410252
P14/LAMTOR2 deficiency	LAMTOR2	AR	610389				Low	Monocytes	Neutropenia, Hypogammaglobulinemia ¯CD8 cytotoxicity, partial albinism, growth failure	Table 5 Congenital defects of phagocyte number or function	Subtable 1 Congenital Neutropenias	288.01	D70.0	HP:0002715	HP:0410252
Shwachman-Diamond Syndrome due to SBSD deficiency	SBDS	AR	607444				Low		Pancytopenia, exocrine pancreatic insufficiency, chondrodysplasia	Table 5 Congenital defects of phagocyte number or function	Subtable 1 Congenital Neutropenias	288.2	D71	HP:0002715	HP:0410252
SMARCD2 deficiency	SMARCD2	AR	601736				Low		Neutropenia, developmental aberrations, skeletal abnormalities, hematopoietic stem cells, myelodysplasia	Table 5 Congenital defects of phagocyte number or function	Subtable 1 Congenital Neutropenias	288.01	D70.0	HP:0002715	HP:0410252
SRP54 deficiency	SRP54	AD					Low		Schwachman Diamond features	Table 5 Congenital defects of phagocyte number or function	Subtable 1 Congenital Neutropenias			HP:0002715	HP:0410252
Barth Syndrome, (3-Methylglutaconic aciduria type II)	TAZ	XL	300394				Low		Cardiomyopathy, myopathy, growth retardation	Table 5 Congenital defects of phagocyte number or function	Subtable 1 Congenital Neutropenias	288.01	D70.0	HP:0002715	HP:0410252
Clericuzio syndrome (Poikiloderma with neutropenia)	USB1	AR	613276				Low		Retinopathy, developmental delay, facial dysmorphisms, poikiloderma	Table 5 Congenital defects of phagocyte number or function	Subtable 1 Congenital Neutropenias	288.01	D70.0	HP:0002715	HP:0410252
Cohen syndrome	VPS13B	AR	607817				Low		Dysmorphism, mental retardation, obesity, deafness, neutropenia	Table 5 Congenital defects of phagocyte number or function	Subtable 1 Congenital Neutropenias	288.01	D70.0	HP:0002715	HP:0410252
VPS45 deficiency (SCN5)	VPS45	AR	610035				Low		Extramedullary hematopoiesis, bone marrow fibrosis, nephromegaly	Table 5 Congenital defects of phagocyte number or function	Subtable 1 Congenital Neutropenias	288.01	D70.0	HP:0002715	HP:0410252
X-linked neutropenia/ myelodysplasia WAS GOF	WAS	XL GOF	300392				Low		Neutropenia, myeloid maturation arrest, monocytopenia, variable lymphoid anomalies	Table 5 Congenital defects of phagocyte number or function	Subtable 1 Congenital Neutropenias	288.01	D70.0	HP:0002715	HP:0410252
b actin deficiency	ACTB	AD	102630						Mental retardation, short stature	Table 5 Congenital defects of phagocyte number or function	Subtable 2 Defects of Motility	288.2	D71	HP:0002715	HP:0004322
CEBPE defects	CEBPE	AR GOF						Mild bleeding diathesis	Recurrent abdominal pain, aseptic fevers, inflammation, abscesses, type I IFN signature	Table 5 Congenital defects of phagocyte number or function	Subtable 2 Defects of Motility	288.2	D71	HP:0002715	HP:0010280
Cystic fibrosis	CFTR	AR	602421				Normal	Macrophage dysfunction	Respiratory infections, pancreatic insufficiency, elevated sweat chloride	Table 5 Congenital defects of phagocyte number or function	Subtable 2 Defects of Motility	288.2	D71	HP:0002715	HP:0002783
Papillon-Lefèvre Syndrome	CTSC	AR	602365				Normal		Periodontitis, palmoplantar hyperkeratosis in some patients	Table 5 Congenital defects of phagocyte number or function	Subtable 2 Defects of Motility	288.2	D71	HP:0002715	HP:0000704
Leukocyte adhesion deficiency type 3 (LAD3)	FERMT3	AR	607901				High		LAD type 1 plus bleeding tendency	Table 5 Congenital defects of phagocyte number or function	Subtable 2 Defects of Motility	288.2	D71	HP:0002715	HP:0410258
Localized juvenile periodontitis	FPR1	AR	136537				Normal		Periodontitis only	Table 5 Congenital defects of phagocyte number or function	Subtable 2 Defects of Motility	288.2	D71	HP:0002715	HP:0000704
Leukocyte adhesion deficiency type 1 (LAD1)	ITGB2	AR	600065				High		Delayed cord separation, skin ulcers, periodontitis, leukocytosis	Table 5 Congenital defects of phagocyte number or function	Subtable 2 Defects of Motility	288.2	D84.0	HP:0002715	HP:0410258
Neutropenia with combined immune deficiency due to MKL1 deficiency	MKL1	AR	606078				Low		Mild thrombocytopenia	Table 5 Congenital defects of phagocyte number or function	Subtable 2 Defects of Motility	288.2	D71	HP:0002715	HP:0410252
Rac 2 deficiency (LOF)	RAC2	AD LOF	602049				High		Poor wound healing, leukocytosis	Table 5 Congenital defects of phagocyte number or function	Subtable 2 Defects of Motility	288.2	D71	HP:0002715	HP:0410258
Leukocyte adhesion deficiency type 2 (LAD2)	SLC35C1	AR	605881				High		Mild LAD type 1 features with hh-blood group, growth retardation, developmental delay	Table 5 Congenital defects of phagocyte number or function	Subtable 2 Defects of Motility	288.2	D71	HP:0002715	HP:0410258
WDR1 deficiency (Lazy leukocyte)	WDR1	AR	604734				Low		Mild neutropenia, poor wound healing, severe stomatitis, neutrophil nuclei herniate	Table 5 Congenital defects of phagocyte number or function	Subtable 2 Defects of Motility	288.2	D71	HP:0002715	HP:0010280
Autosomal recessive CGD p22phox	CYBA	AR	608508			Normal	Normal	Neutrophil dysfunction	Infections, autoinflammatory phenotype	Table 5 Congenital defects of phagocyte number or function	Subtable 3 Defects of Respiratory Burst	288.2	D71	HP:0002715	HP:0002718
X-linked chronic granulomatous disease (CGD), gp91phox	CYBB	XL	300481			Normal	Normal	Neutrophil dysfunction	Infections, autoinflammatory phenotype, IBD, McLeod phenotype in patients with deletions extending into the contiguous Kell locus	Table 5 Congenital defects of phagocyte number or function	Subtable 3 Defects of Respiratory Burst	288.2	D71	HP:0002715	HP:0002718
Autosomal recessive CGD p47phox	NCF1	AR	608512			Normal	Normal	Neutrophil dysfunction	Infections, autoinflammatory phenotype	Table 5 Congenital defects of phagocyte number or function	Subtable 3 Defects of Respiratory Burst	288.2	D71	HP:0002715	HP:0002718
Autosomal recessive CGD p67phox	NCF2	AR	608515			Normal	Normal	Neutrophil dysfunction	Infections, autoinflammatory phenotype	Table 5 Congenital defects of phagocyte number or function	Subtable 3 Defects of Respiratory Burst	288.2	D71	HP:0002715	HP:0002718
Autosomal recessive CGD p40phox	NCF4	AR	601488			Normal	Normal	Neutrophil dysfunction	Infections, autoinflammatory phenotype	Table 5 Congenital defects of phagocyte number or function	Subtable 3 Defects of Respiratory Burst	288.2	D71	HP:0002715	HP:0002718
Autosomal recessive CGD EROS	CYBC1	AR	618334			Normal	Normal	Neutrophil dysfunction		Table 5 Congenital defects of phagocyte number or function	Subtable 3 Defects of Respiratory Burst			HP:0002715	HP:0002718
G6PD deficiency Class I	G6PD	XL	305900			Normal	Normal	Neutrophil dysfunction	Infections	Table 5 Congenital defects of phagocyte number or function	Subtable 3 Defects of Respiratory Burst	288.2	D71	HP:0002715	HP:0002718
Congenital pulmonary alveolar proteinosis due to CSF2RA mutations	CSF2RA	XL	300770	Normal	Normal	Normal	Normal	Alveolar macrophages	Alveolar proteinosis	Table 5 Congenital defects of phagocyte number or function	Subtable 4 Other Non-Lymphoid Defects
Congenital pulmonary alveolar proteinosis due to CSF2RB mutations	CSF2RB	AR	614370	Normal	Normal	Normal	Normal	Alveolar macrophages	Alveolar proteinosis	Table 5 Congenital defects of phagocyte number or function	Subtable 4 Other Non-Lymphoid Defects
GATA2 deficiency (MonoMac syndrome)	GATA2	AD	137295		Declining	Normal	Normal	Low monocytes, DC, NK	Susceptibility to mycobacteria, HPV, histoplasmosis, alveolar proteinosis, MDS/AML/CMMoL, lymphedema	Table 5 Congenital defects of phagocyte number or function	Subtable 4 Other Non-Lymphoid Defects	289.89	D72.818	HP:0002715	HP:0012312
Macrophage gp91 phox deficiency	CYBB	XL	300481	Normal	Normal	Normal	Normal	Macrophage dysfunction	Isolated susceptibility to mycobacteria	Table 6 Defects in intrinsic and innate immunity	Subtable 1 Mendelian Susceptibility to mycobacterial disease (MSMD)	288.2	D72	HP:0002715	HP:0011274
IFNG deficiency	IFNG	AR		Normal	Normal	Normal			Susceptibility to mycobacteria	Table 6 Defects in intrinsic and innate immunity	Subtable 1 Mendelian Susceptibility to mycobacterial disease (MSMD)	288.2	D72	HP:0002715	HP:0011274
IFN-g receptor 1 deficiency	IFNGR1	AR	107470	Normal	Normal	Normal	Normal		Susceptibility to mycobacteria and Salmonella	Table 6 Defects in intrinsic and innate immunity	Subtable 1 Mendelian Susceptibility to mycobacterial disease (MSMD)	288.2	D72	HP:0002715	HP:0011274
IFN-g receptor 1 deficiency	IFNGR1	AD	107470	Normal	Normal	Normal	Normal		Susceptibility to mycobacteria and Salmonella	Table 6 Defects in intrinsic and innate immunity	Subtable 1 Mendelian Susceptibility to mycobacterial disease (MSMD)	288.2	D72	HP:0002715	HP:0011274
IFN-g receptor 2 deficiency	IFNGR2	AR	147569	Normal	Normal	Normal	Normal		Susceptibility to mycobacteria and Salmonella	Table 6 Defects in intrinsic and innate immunity	Subtable 1 Mendelian Susceptibility to mycobacterial disease (MSMD)	288.2	D72	HP:0002715	HP:0011274
IL-12p40 (IL-12 and IL-23) deficiency	IL12B	AR	161561	Normal	Normal	Normal	Normal		Susceptibility to mycobacteria and Salmonella	Table 6 Defects in intrinsic and innate immunity	Subtable 1 Mendelian Susceptibility to mycobacterial disease (MSMD)	288.2	D72	HP:0002715	HP:0011274
IL-12 and IL-23 receptor b1 chain deficiency	IL12RB1	AR	601604	Normal	Normal	Normal	Normal		Susceptibility to mycobacteria and Salmonella	Table 6 Defects in intrinsic and innate immunity	Subtable 1 Mendelian Susceptibility to mycobacterial disease (MSMD)	288.2	D72	HP:0002715	HP:0011274
IL-12Rb2 deficiency	IL12RB2	AR		Normal	Normal	Normal	Normal		Susceptibility to mycobacteria and Salmonella	Table 6 Defects in intrinsic and innate immunity	Subtable 1 Mendelian Susceptibility to mycobacterial disease (MSMD)	288.2	D72	HP:0002715	HP:0011274
IL-23R deficiency	IL23R	AR		Normal	Normal	Normal	Normal		Susceptibility to mycobacteria and Salmonella	Table 6 Defects in intrinsic and innate immunity	Subtable 1 Mendelian Susceptibility to mycobacterial disease (MSMD)	288.2	D72	HP:0002715	HP:0011274
IRF8 deficiency (AD)	IRF8	AD	601565	Normal	Normal	Normal	Normal	CD1c+ MDC	Susceptibility to mycobacteria	Table 6 Defects in intrinsic and innate immunity	Subtable 1 Mendelian Susceptibility to mycobacterial disease (MSMD)	288.2	D72	HP:0002715	HP:0011274
IRF8 deficiency (AR)	IRF8	AR	601565	Normal	Normal	Normal	Normal	CD1c+ MDC	Susceptibility to mycobacteria and multiple other infectious agents	Table 6 Defects in intrinsic and innate immunity	Subtable 1 Mendelian Susceptibility to mycobacterial disease (MSMD)	288.2	D72	HP:0002715	HP:0011274
ISG15 deficiency	ISG15	AR	147571					Ubiquitously expressed	Susceptibility to mycobacteria, brain calcifications	Table 6 Defects in intrinsic and innate immunity	Subtable 1 Mendelian Susceptibility to mycobacterial disease (MSMD)	288.2	D72	HP:0002715	HP:0011274
JAK1 (LOF)	JAK1	AR	147795						Susceptibility to mycobacteria and viruses, urothelial carcinoma	Table 6 Defects in intrinsic and innate immunity	Subtable 1 Mendelian Susceptibility to mycobacterial disease (MSMD)	288.2	D72	HP:0002715	HP:0011274
RORgt deficiency	RORC	AR	602943						Susceptibility to mycobacteria and candida	Table 6 Defects in intrinsic and innate immunity	Subtable 1 Mendelian Susceptibility to mycobacterial disease (MSMD)	288.2	D72	HP:0002715	HP:0011274
SPPL2a deficiency	SPPL2A	AR		Poor Th1				CDC	Susceptibility to mycobacteria, Salmonella,	Table 6 Defects in intrinsic and innate immunity	Subtable 1 Mendelian Susceptibility to mycobacterial disease (MSMD)	288.2	D72	HP:0002715	HP:0011274
STAT1 deficiency (AD LOF)	STAT1	AD	600555	Normal	Normal	Normal	Normal		Susceptibility to mycobacteria, Salmonella,	Table 6 Defects in intrinsic and innate immunity	Subtable 1 Mendelian Susceptibility to mycobacterial disease (MSMD)	288.2	D72	HP:0002715	HP:0011274
TBX21 deficiency	TBX21	AR		Low MAIT, CXCR3 Th1 T cells	Normal	Normal			Susceptibility to mycobacteria	Table 6 Defects in intrinsic and innate immunity	Subtable 1 Mendelian Susceptibility to mycobacterial disease (MSMD)	288.2	D72	HP:0002715	HP:0011274
Tyk2 deficiency	TYK2	AR	176941					Normal, but multiple cytokine signaling defect	Susceptibility to intracellular bacteria (mycobacteria, Salmonella), viruses, +/- elevated IgE	Table 6 Defects in intrinsic and innate immunity	Subtable 1 Mendelian Susceptibility to mycobacterial disease (MSMD)	288.2	D72	HP:0002715	HP:0011274
P1104A TYK2 homozygosity	TYK2	AR							Susceptibility to mycobacteria	Table 6 Defects in intrinsic and innate immunity	Subtable 1 Mendelian Susceptibility to mycobacterial disease (MSMD)	288.2	D72	HP:0002715	HP:0011274
CIB1 deficiency	CIB1	AR	618267					Keratinocytes	HPV (group B1) infections and cancer of the skin (typical EV)	Table 6 Defects in intrinsic and innate immunity	Subtable 2 Epidermodysplasia verruciformis (HPV)			HP:0002715	HP:0020114
WHIM (Warts, Hypogammaglobulinemia, infections, Myelokathexis) syndrome	CXCR4	AD GOF	162643	Variable	Variable	Variable	Variable	Granulocytes + Lymphocytes	Warts (HPV) infection, neutropenia, low B cell number, hypogammaglobulinemia	Table 6 Defects in intrinsic and innate immunity	Subtable 2 Epidermodysplasia verruciformis (HPV)	279.9	D89.9	HP:0002715	HP:0020114
EVER1 deficiency	TMC6	AR	605828					Keratinocytes and leukocytes	Human papillomavirus (HPV) (group B1) infections and cancer of the skin (typical EV)	Table 6 Defects in intrinsic and innate immunity	Subtable 2 Epidermodysplasia verruciformis (HPV)	279.9	D89.9	HP:0002715	HP:0020114
EVER2 deficiency	TMC8	AR	605829					Keratinocytes and leukocytes	HPV (group B1) infections and cancer of the skin (typical EV)	Table 6 Defects in intrinsic and innate immunity	Subtable 2 Epidermodysplasia verruciformis (HPV)	279.9	D89.9	HP:0002715	HP:0020114
CD16 deficiency	FCGR3A	AR	146740	Normal	Normal	Normal	Normal	NK cell dysfunction	severe herpes viral infections, particularly VZV, Epstein Barr virus (EBV), and (HPV)	Table 6 Defects in intrinsic and innate immunity	Subtable 3 Predisposition to Severe Viral Infection	279.9	D89.9	HP:0002715	HP:0031691
MDA5 deficiency (LOF)	IFIH1	AR	606951	Normal	Normal	Normal	Normal	Somatic and hematopoietic	Rhinovirus and other RNA viruses	Table 6 Defects in intrinsic and innate immunity	Subtable 3 Predisposition to Severe Viral Infection	279.9	D89.9	HP:0002715	HP:0031691
IFNAR1 deficiency	IFNAR1	AR		Normal	Normal	Normal	Normal		Severe disease caused by Yellow Fever vaccine and Measles vaccine, severe COVID-19	Table 6 Defects in intrinsic and innate immunity	Subtable 3 Predisposition to Severe Viral Infection			HP:0002715	HP:0031691
IFNAR2 deficiency	IFNAR2	AR	602376	Normal	Normal	Normal	Normal	Broadly expressed	Severe viral infections (disseminated vaccine-strain measles, HHV6), severe COVID-19	Table 6 Defects in intrinsic and innate immunity	Subtable 3 Predisposition to Severe Viral Infection	279.9	D89.9	HP:0002715	HP:0031691
IRF7 deficiency	IRF7	AR	605047					Leukocytes, plasmacytoid dendritic cells, Non-hematopoietic cells	Severe influenza and COVID-19	Table 6 Defects in intrinsic and innate immunity	Subtable 3 Predisposition to Severe Viral Infection	279.9	D89.9	HP:0002715	HP:0031691
IRF9 deficiency	IRF9	AR							Severe influenza disease	Table 6 Defects in intrinsic and innate immunity	Subtable 3 Predisposition to Severe Viral Infection			HP:0002715	HP:0031691
NOS2 deficiency	NOS2	AR		Low CD4 T cells	Low		Normal			Table 6 Defects in intrinsic and innate immunity	Subtable 3 Predisposition to Severe Viral Infection	279.9	D89.9	HP:0002715	HP:0031691
RNA polymerase III deficiency due to POLR3A defects	POLR3A	AD		Normal	Normal	Normal	Normal		Severe VZV	Table 6 Defects in intrinsic and innate immunity	Subtable 3 Predisposition to Severe Viral Infection	279.9	D89.9	HP:0002715	HP:0031691
RNA polymerase III deficiency due to POLR3C defects	POLR3C	AD		Normal	Normal	Normal	Normal		Severe VZV	Table 6 Defects in intrinsic and innate immunity	Subtable 3 Predisposition to Severe Viral Infection	279.9	D89.9	HP:0002715	HP:0031691
RNA polymerase III deficiency due to POLR3F defects	POLR3F	AD		Normal	Normal	Normal	Normal		Severe VZV	Table 6 Defects in intrinsic and innate immunity	Subtable 3 Predisposition to Severe Viral Infection	279.9	D89.9	HP:0002715	HP:0031691
STAT1 deficiency (AR LOF)	STAT1	AR	600555					T and NK cells and monocytes	Severe viral infections, mycobacterial infection	Table 6 Defects in intrinsic and innate immunity	Subtable 3 Predisposition to Severe Viral Infection	279.9	D89.9	HP:0002715	HP:0031691
STAT2 deficiency	STAT2	AR	600556					T and NK cells	Severe viral infections (disseminated vaccine-strain measles)	Table 6 Defects in intrinsic and innate immunity	Subtable 3 Predisposition to Severe Viral Infection	279.9	D89.9	HP:0002715	HP:0031691
TLR7 deficiency	TLR7	XL							COVID-19 susceptibility	Table 6 Defects in intrinsic and innate immunity	Subtable 3 Predisposition to Severe Viral Infection	279.9	D89.9	HP:0002715	HP:0031691
ZNFX1 deficiency	ZNFX1	AR		Normal lymphocyte numbers, intact T cell function	Low	Normal			severe infections by RNA/DNA viruses, early-onset, systemic, severe, acute inflammation with major dysfunctions of liver, brain, kidneys, lungs. Virally triggered inflammatory episodes (HLH, intermittent monocytosis, thrombocytopenia, hepatosplenomegaly, lymphadenopathy. Mycobacterial disease (BCGosis, disseminated TB). High mortality. Increased ISG in response to poly I/C	Table 6 Defects in intrinsic and innate immunity	Subtable 3 Predisposition to Severe Viral Infection
ATG4A	ATG4A	AD			Normal	Normal	Normal		Mollaret's meningitis HSV2	Table 6 Defects in intrinsic and innate immunity	Subtable 4 Herpes Simplex Encephalitis (HSE)	279.9	D89.9	HP:0002715	HP:0012302
DBR1 deficiency	DBR1	AR		Normal	Normal	Normal	Normal	CNS resident cells and fibroblasts	HSE of the brainstem. Other viral infections of the brainstem.	Table 6 Defects in intrinsic and innate immunity	Subtable 4 Herpes Simplex Encephalitis (HSE)			HP:0002715	HP:0012302
IRF3 deficiency	IRF3	AD	616532	Normal	Normal	Normal	Normal	CNS resident cells and fibroblasts	Herpes simplex virus 1 encephalitis	Table 6 Defects in intrinsic and innate immunity	Subtable 4 Herpes Simplex Encephalitis (HSE)	279.9	D89.9	HP:0002715	HP:0012302
MAP1LC3B2	MAP1LC3B2	AD			Normal	Normal	Normal		Mollaret's meningitis HSV2	Table 6 Defects in intrinsic and innate immunity	Subtable 4 Herpes Simplex Encephalitis (HSE)	279.9	D89.9	HP:0002715	HP:0012302
SNORA31 deficiency	SNORA31	AD			Normal	Normal	Normal		Forebrain HSE	Table 6 Defects in intrinsic and innate immunity	Subtable 4 Herpes Simplex Encephalitis (HSE)	279.9	D89.9	HP:0002715	HP:0012302
TBK1 deficiency	TBK1	AD	604834	Normal	Normal	Normal	Normal	CNS resident cells and fibroblasts	Herpes simplex virus 1 encephalitis	Table 6 Defects in intrinsic and innate immunity	Subtable 4 Herpes Simplex Encephalitis (HSE)	279.9	D89.9	HP:0002715	HP:0012302
TRIF deficiency	TICAM1	AD	607601	Normal	Normal	Normal	Normal	CNS resident cells and fibroblasts	Herpes simplex virus 1 encephalitis	Table 6 Defects in intrinsic and innate immunity	Subtable 4 Herpes Simplex Encephalitis (HSE)	279.9	D89.9	HP:0002715	HP:0012302
TLR3 deficiency	TLR3	AD	603029	Normal	Normal	Normal	Normal	Central nervous system (CNS) resident cells and fibroblasts	Herpes simplex virus 1 encephalitis (incomplete clinical penetrance for all etiologies listed here)	Table 6 Defects in intrinsic and innate immunity	Subtable 4 Herpes Simplex Encephalitis (HSE)	279.9	D89.9	HP:0002715	HP:0012302
TLR3 deficiency	TLR3	AR	603029	Normal	Normal	Normal	Normal	Central nervous system (CNS) resident cells and fibroblasts	Herpes simplex virus 1 encephalitis (incomplete clinical penetrance for all etiologies listed here)	Table 6 Defects in intrinsic and innate immunity	Subtable 4 Herpes Simplex Encephalitis (HSE)	279.9	D89.9	HP:0002715	HP:0012302
TRAF3 deficiency	TRAF3	AD	601896	Normal	Normal	Normal	Normal	CNS resident cells and fibroblasts	Herpes simplex virus 1 encephalitis	Table 6 Defects in intrinsic and innate immunity	Subtable 4 Herpes Simplex Encephalitis (HSE)	279.9	D89.9	HP:0002715	HP:0012302
UNC93B1 deficiency	UNC93B1	AR	608204	Normal	Normal	Normal	Normal	CNS resident cells and fibroblasts	Herpes simplex virus 1 encephalitis, severe COVID-19	Table 6 Defects in intrinsic and innate immunity	Subtable 4 Herpes Simplex Encephalitis (HSE)	279.9	D89.9	HP:0002715	HP:0012302
CARD9 deficiency	CARD9	AR	607212	Normal	Normal	Normal	Normal	Mononuclear phagocytes	Invasive candidiasis infection, deep dermatophytoses, other invasive fungal infections	Table 6 Defects in intrinsic and innate immunity	Subtable 5 Predisposition to invasive fungal infections	279.9	D89.9	HP:0002715	HP:0002841
IL-17F deficiency	IL17F	AD	606496	Normal	Normal	Normal	Normal	T cells	CMC, folliculitis	Table 6 Defects in intrinsic and innate immunity	Subtable 6 Predisposition to Mucocutaneous Candidiasis	279.9	D89.9	HP:0002715	HP:0005401
IL-17RA deficiency	IL17RA	AR	605461	Normal	Normal	Normal	Normal	Epithelial cells, fibroblasts, mononuclear phagocytes	CMC, folliculitis	Table 6 Defects in intrinsic and innate immunity	Subtable 6 Predisposition to Mucocutaneous Candidiasis	279.9	D89.9	HP:0002715	HP:0005401
IL-17RC deficiency	IL17RC	AR	610925	Normal	Normal	Normal	Normal	Epithelial cells, fibroblasts, mononuclear phagocytes	CMC	Table 6 Defects in intrinsic and innate immunity	Subtable 6 Predisposition to Mucocutaneous Candidiasis	279.9	D89.9	HP:0002715	HP:0005401
MAPK8 deficiency	MAPK8	AD LOF		Low Th17	Normal	Normal	Normal		CMC and Ehlers Danlos	Table 6 Defects in intrinsic and innate immunity	Subtable 6 Predisposition to Mucocutaneous Candidiasis	279.9	D89.9	HP:0002715	HP:0005401
STAT1 GOF	STAT1	AD GOF	600555	Variable	Variable	Variable	Normal	T cells, B cells, monocytes	CMC, various fungal, bacterial and viral (HSV) infections, auto-immunity (thyroiditis, diabetes, cytopenias), enteropathy	Table 6 Defects in intrinsic and innate immunity	Subtable 6 Predisposition to Mucocutaneous Candidiasis	279.9	D89.9	HP:0002715	HP:0005401
ACT1 deficiency	TRAF3IP2	AR	607043	Normal	Normal	Normal	Normal	T cells, fibroblasts	CMC, blepharitis, folliculitis and macroglossia	Table 6 Defects in intrinsic and innate immunity	Subtable 6 Predisposition to Mucocutaneous Candidiasis	279.9	D89.9	HP:0002715	HP:0005401
IRAK1 deficiency	IRAK1	XL	Not yet attributed	Normal	Normal	Normal	Normal	Lymphocytes + Granulocytes+ Monocytes	Bacterial infections, X-linked MECP2 deficiency-related syndrome due to a large de novo Xq28 chromosomal deletion encompassing both MECP2 and IRAK1	Table 6 Defects in intrinsic and innate immunity	Subtable 7 TLR Signaling Pathway Deficiency with Bacterial Susceptibility	279.9	D89.9	HP:0002715	HP:0002718
IRAK4 deficiency	IRAK4	AR	606883	Normal	Normal	Normal	Normal	Lymphocytes + Granulocytes+ Monocytes	Bacterial infections (pyogens)	Table 6 Defects in intrinsic and innate immunity	Subtable 7 TLR Signaling Pathway Deficiency with Bacterial Susceptibility	279.9	D89.9	HP:0002715	HP:0002718
MyD88 deficiency	MYD88	AR	602170	Normal	Normal	Normal	Normal	Lymphocytes + Granulocytes+ Monocytes	Bacterial infections (pyogens)	Table 6 Defects in intrinsic and innate immunity	Subtable 7 TLR Signaling Pathway Deficiency with Bacterial Susceptibility	279.9	D89.9	HP:0002715	HP:0002718
TIRAP deficiency	TIRAP	AR	614382	Normal	Normal	Normal	Normal	Lymphocytes + Granulocytes+ Monocytes	Staphylococcal disease during childhood	Table 6 Defects in intrinsic and innate immunity	Subtable 7 TLR Signaling Pathway Deficiency with Bacterial Susceptibility	279.9	D89.9	HP:0002715	HP:0002718
TLR8 disease	TLR8	XL GOF		Normal	Altered maturation	Normal to increased	Neutropenia	Low pDC	Infections, lymphoproliferation, hepatosplenomegaly, lymphadenopathy. Infectious susceptibility, BM failure. Severe chronic AIHA (post-infections), progressive autoinflammatory disease. Proinﬂammatory phenotype with activated T cells, elevated serum cytokines associated with impaired B-cell maturation	Table 6 Defects in intrinsic and innate immunity	Subtable 7 TLR Signaling Pathway Deficiency with Bacterial Susceptibility
Trypanosomiasis susceptibility	APOL1	AD	603743	Normal	Normal	Normal	Normal		Trypanosomiasis	Table 6 Defects in intrinsic and innate immunity	Subtable 8 Other Inborn Errors of Immunity Related to Non-Hematopoietic Tissues	279.9	D89.9	HP:0002715
CLCN7 deficiency associated osteopetrosis	CLCN7	AR	602727					Osteoclasts	Osteopetrosis with hypocalcemia, neurologic features	Table 6 Defects in intrinsic and innate immunity	Subtable 8 Other Inborn Errors of Immunity Related to Non-Hematopoietic Tissues	279.9	D89.9	HP:0002715	HP:0011002
Isolated congenital asplenia (ICA) due to HMOX deficiency	HMOX	AR	141250	Normal	Normal	Normal	Normal	No spleen, Macrophages	Hemolysis, nephritis, inflammation	Table 6 Defects in intrinsic and innate immunity	Subtable 8 Other Inborn Errors of Immunity Related to Non-Hematopoietic Tissues	279.9	D89.9	HP:0002715	HP:0001746
Acute liver failure due to NBAS deficiency	NBAS	AR	608025	Normal	Normal	Normal	Normal	Somatic and hematopoietic	Fever induces liver failure	Table 6 Defects in intrinsic and innate immunity	Subtable 8 Other Inborn Errors of Immunity Related to Non-Hematopoietic Tissues	279.9	D89.9	HP:0002715	HP:0006554
NCSTN deficiency hidradenitis suppurativa	NCSTN	AD	605254	Normal	Normal	Normal	Normal	Epidermis	Hidradenitis suppurativa with acne	Table 6 Defects in intrinsic and innate immunity	Subtable 8 Other Inborn Errors of Immunity Related to Non-Hematopoietic Tissues	279.9	D89.9	HP:0002715	HP:0040154
OSTM1 deficiency associated osteopetrosis	OSTM1	AR	607649					Osteoclasts	Osteopetrosis with hypocalcemia, neurologic features	Table 6 Defects in intrinsic and innate immunity	Subtable 8 Other Inborn Errors of Immunity Related to Non-Hematopoietic Tissues	279.9	D89.9	HP:0002715	HP:0011002
PLEKHM1 deficiency associated osteopetrosis	PLEKHM1	AR	611466					Osteoclasts	Osteopetrosis	Table 6 Defects in intrinsic and innate immunity	Subtable 8 Other Inborn Errors of Immunity Related to Non-Hematopoietic Tissues	279.9	D89.9	HP:0002715	HP:0011002
PSEN deficiency hidradenitis suppurativa	PSEN	AD	104311	Normal	Normal	Normal	Normal	Epidermis	Hidradenitis suppurative with cutaneous hyperpigmentation	Table 6 Defects in intrinsic and innate immunity	Subtable 8 Other Inborn Errors of Immunity Related to Non-Hematopoietic Tissues	279.9	D89.9	HP:0002715	HP:0040154
PSENEN deficiency hidradenitis suppurativa	PSENEN	AD	607632	Normal	Normal	Normal	Normal	Epidermis	Hidradenitis suppurativa	Table 6 Defects in intrinsic and innate immunity	Subtable 8 Other Inborn Errors of Immunity Related to Non-Hematopoietic Tissues	279.9	D89.9	HP:0002715	HP:0040154
Acute necrotizing encephalopathy	RANBP2	AD	601181	Normal	Normal	Normal	Normal	Ubiquitous expression	Fever induces acute encephalopathy	Table 6 Defects in intrinsic and innate immunity	Subtable 8 Other Inborn Errors of Immunity Related to Non-Hematopoietic Tissues	279.9	D89.9	HP:0002715	HP:0006965
Isolated congenital asplenia (ICA) due to RPSA deficiency	RPSA	AD	271400	Normal	Normal	Normal	Normal	No spleen	Bacteremia (encapsulated bacteria)	Table 6 Defects in intrinsic and innate immunity	Subtable 8 Other Inborn Errors of Immunity Related to Non-Hematopoietic Tissues	279.9	D89.9	HP:0002715	HP:0001746
SNX10 deficiency associated osteopetrosis	SNX10	AR	614780					Osteoclasts	Osteopetrosis with visual impairment	Table 6 Defects in intrinsic and innate immunity	Subtable 8 Other Inborn Errors of Immunity Related to Non-Hematopoietic Tissues	279.9	D89.9	HP:0002715	HP:0011002
TCIRG1 deficiency associated osteopetrosis	TCIRG1	AR	604592					Osteoclasts	Osteopetrosis with hypocalcemia	Table 6 Defects in intrinsic and innate immunity	Subtable 8 Other Inborn Errors of Immunity Related to Non-Hematopoietic Tissues	279.9	D89.9	HP:0002715	HP:0011002
TNFRSF11A deficiency associated osteopetrosis	TNFRSF11A	AR	603499					Osteoclasts	Osteopetrosis	Table 6 Defects in intrinsic and innate immunity	Subtable 8 Other Inborn Errors of Immunity Related to Non-Hematopoietic Tissues	279.9	D89.9	HP:0002715	HP:0011002
TNFSF11 deficiency associated osteopetrosis	TNFSF11	AR	602642					Stromal	Osteopetrosis with severe growth retardation	Table 6 Defects in intrinsic and innate immunity	Subtable 8 Other Inborn Errors of Immunity Related to Non-Hematopoietic Tissues	279.9	D89.9	HP:0002715	HP:0011002
IL-18BP deficiency	IL18BP	AR							Fulminant viral hepatitis	Table 6 Defects in intrinsic and innate immunity	Subtable 9 Other inborn errors of immunity related to leukocytes	279.9	D89.9	HP:0002715	HP:0012115
IRF4 haplo-insufficiency	IRF4	AD							Whipple’s disease	Table 6 Defects in intrinsic and innate immunity	Subtable 9 Other inborn errors of immunity related to leukocytes	279.9	D89.9	HP:0002715
Spondyloenchondro-dysplasia with immune dysregulation (SPENCD)	ACP5	AR	171640						Short stature, SP, ICC, SLE, thrombocytopenia and autoimmune hemolytic anemia, possibly recurrent bacterial and viral infections	Table 7 Autoinflammatory Disorders	Subtable 1 Type 1 Interferonopathies	279.9	D89.9	HP:0002721	HP:0002514
ADA2 deficiency	ADA2	AR	607575						Polyarteritis nodosa, childhood-onset, early-onset recurrent ischemic stroke and fever	Table 7 Autoinflammatory Disorders	Subtable 1 Type 1 Interferonopathies	279.9	D89.9	HP:0002715	HP:0002633
ADAR1 deficiency, AGS6	ADAR1	AR	146920	Normal	Normal	Normal	Normal		Classical AGS, BSN, SP	Table 7 Autoinflammatory Disorders	Subtable 1 Type 1 Interferonopathies	279.9	D89.9	HP:0002721	HP:0002514
ATAD3A deficiency	ATAD3A	AD (1 AR)							Predominantly neuro defects (development delay, spasticity), elevated ISG expression, increased serum type 1 IFNs	Table 7 Autoinflammatory Disorders	Subtable 1 Type 1 Interferonopathies
C2orf69 deficiency	C2orf69	AR							Brain abnormalities (hypomyelination, microcephaly), liver dysfunction, severe and recurrent autoinflammation, leukoencephalopathy with recurrent seizures. Often fatal	Table 7 Autoinflammatory Disorders	Subtable 1 Type 1 Interferonopathies
CDC42 defects	CDC42	AD		Variable T cell counts	Variable	Variable		Low NK function	Neonatal onset pancytopenia, fever, rash, HSM, HLH, myelofibrosis, developemntal delay, FTT. Recognized mutation-phenotype associations	Table 7 Autoinflammatory Disorders	Subtable 1 Type 1 Interferonopathies	279.9	D89.9	HP:0002721	HP:0002514
DNASE1L3 deficiency	DNASE1L3	AR	602244						Systemic lupus erythematosus, lupus nephritis, hypocomplementemic urticarial vasculitis	Table 7 Autoinflammatory Disorders	Subtable 1 Type 1 Interferonopathies	279.9	D81.8	HP:0002721	HP:0002514
DNASE2 deficiency	DNASE2	AR	126350						Glomerulonephritis, arthropathy, vasculitis	Table 7 Autoinflammatory Disorders	Subtable 1 Type 1 Interferonopathies	279.9	D89.9	HP:0002721	HP:0002514
Aicardi-Goutieres syndrome 7 (AGS7)	IFIH1	AD GOF	606951	Normal	Normal	Normal	Normal		Classical AGS, SLE, SP, SMS	Table 7 Autoinflammatory Disorders	Subtable 1 Type 1 Interferonopathies	279.9	D89.9	HP:0002721	HP:0002514
LSM11 deficiency	LSM11	AR							Classical AGS, SLE, FCL	Table 7 Autoinflammatory Disorders	Subtable 1 Type 1 Interferonopathies	279.9	D89.9	HP:0002721	HP:0002514
OAS1 GOF	OAS1	AD GOF	164350						Pulmonary alveolar proteinosis, skin rash	Table 7 Autoinflammatory Disorders	Subtable 1 Type 1 Interferonopathies	279.9	D89.9	HP:0002721	HP:0002514
RNASEH2A deficiency, AGS4	RNASEH2A	AR	606034	Normal	Normal	Normal	Normal		Classical AGS	Table 7 Autoinflammatory Disorders	Subtable 1 Type 1 Interferonopathies	279.9	D89.9	HP:0002721	HP:0002514
RNASEH2B deficiency, AGS2	RNASEH2B	AR	610326	Normal	Normal	Normal	Normal		Classical AGS, SP	Table 7 Autoinflammatory Disorders	Subtable 1 Type 1 Interferonopathies	279.9	D89.9	HP:0002721	HP:0002514
RNASEH2C deficiency, AGS3	RNASEH2C	AR	610330	Normal	Normal	Normal	Normal		Classical AGS	Table 7 Autoinflammatory Disorders	Subtable 1 Type 1 Interferonopathies	279.9	D89.9	HP:0002721	HP:0002514
RNU7-1 deficiency	RNU7-1	AR							Classical AGS, SLE, FCL	Table 7 Autoinflammatory Disorders	Subtable 1 Type 1 Interferonopathies	279.9	D89.9	HP:0002721	HP:0002514
SAMHD1 deficiency, AGS5	SAMHD1	AR	606754	Normal	Normal	Normal	Normal		Classical AGS, FCL	Table 7 Autoinflammatory Disorders	Subtable 1 Type 1 Interferonopathies	279.9	D89.9	HP:0002721	HP:0002514
STAT2 R148 LOF/regulation (prevents binding to USP18)	STAT2	AR		Variable		Low to normal		Variable NK counts	Severe fatal early onset autoinflammation (skin ulceration, fever, seizures, intracranial calcification, multiorgan dysfunction, abnormal neurodevelopment; phenocopy of USP18 deficiency). High serum IFN-α, IL6, TNF. IFN-opathy gene signature (impaired regulation of late cellular responses to type 1 IFN),	Table 7 Autoinflammatory Disorders	Subtable 1 Type 1 Interferonopathies	279.9	D89.9	HP:0002721	HP:0002514
STING-like disease	TMEM173	AR GOF				Increased			Failure to thrive; early onset rash, fever, dyspnea, interstitial lung disease/pneumonitis, polyarthritis, autoAbs, clubbing. Increased inflammatory markers, IFN gene signature. Phenocopy of SAVI due to AD GOF TMEM173 variants. 2 patients succumbed; 4 successfully treated with JAK inhibitors	Table 7 Autoinflammatory Disorders	Subtable 1 Type 1 Interferonopathies
STING--associated vasculopathy, infantile-onset	TMEM173	AD GOF	612374						Skin vasculopathy, inflammatory lung disease, systemic autoinflammation and ICC, FCL	Table 7 Autoinflammatory Disorders	Subtable 1 Type 1 Interferonopathies	279.9	D89.9	HP:0002715	HP:0002633
TREX1 deficiency, Aicardi-Goutieres syndrome 1 (AGS1)	TREX1	AR	606609	Normal	Normal	Normal	Normal		Classical AGS, SLE, FCL	Table 7 Autoinflammatory Disorders	Subtable 1 Type 1 Interferonopathies	279.9	D89.9	HP:0002721	HP:0002514
TREX1 deficiency, Aicardi-Goutieres syndrome 1 (AGS1)	TREX1	AD	606609	Normal	Normal	Normal	Normal		Classical AGS, SLE, FCL	Table 7 Autoinflammatory Disorders	Subtable 1 Type 1 Interferonopathies	279.9	D89.9	HP:0002721	HP:0002514
USP18 deficiency	USP18	AR	607057						TORCH like syndrome	Table 7 Autoinflammatory Disorders	Subtable 1 Type 1 Interferonopathies	279.9	D89.9	HP:0002721	HP:0002514
Familial Mediterranean fever	MEFV	AR	249100	Normal	Normal	Normal	Normal	Mature granulocytes, cytokine-activated monocytes.	Recurrent fever, serositis and inflammation responsive to colchicine. Predisoposes to vasculitis and inflammatory bowel disease.	Table 7 Autoinflammatory Disorders	Subtable 2 Defects Affecting the Inflammasome	277.31	M04.1	HP:0002721	HP:0001954
Familial Mediterranean fever	MEFV	AD	249100	Normal	Normal	Normal	Normal	Mature granulocytes, cytokine-activated monocytes.	Recurrent fever, serositis and inflammation responsive to colchicine. Predisoposes to vasculitis and inflammatory bowel disease. Usually M694del variant.	Table 7 Autoinflammatory Disorders	Subtable 2 Defects Affecting the Inflammasome	277.31	M04.1	HP:0002721	HP:0001954
Mevalonate kinase deficiency (Hyper IgD syndrome)	MVK	AR	260920	Normal	Normal	Normal	Normal	Somatic and hemaotpoietic	Periodic fever and leukocytosis with high IgD levels	Table 7 Autoinflammatory Disorders	Subtable 2 Defects Affecting the Inflammasome	710.8	M04.1	HP:0002721	HP:0001954
NLRC4 (GOF)-MAS (macrophage activating syndrome) or familial cold autoinflammatory syndrome 4	NLRC4	AD GOF	616115	Normal	Normal	Normal	Normal	PMNs monocytes macrophages	Severe enterocolitis and macrophage activation syndrome	Table 7 Autoinflammatory Disorders	Subtable 2 Defects Affecting the Inflammasome	710.8	M04.2	HP:0002721	HP:0001954
NLRP1 deficiency	NLRP1	AR	606579	Normal	Normal	Normal	Normal	leukocytes	Dyskeratosis, autoimmunity and arthritis	Table 7 Autoinflammatory Disorders	Subtable 2 Defects Affecting the Inflammasome	710.8	M04.8	HP:0002721	HP:0001954
NLRP1 GOF	NLRP1	AD GOF	615225	Normal	Normal	Normal	Normal	Keratinocytes	Palmoplantar carcinoma, corneal scarring	Table 7 Autoinflammatory Disorders	Subtable 2 Defects Affecting the Inflammasome			HP:0002721	HP:0001954
Familial cold autoinflammatory syndrome 2	NLRP12	AD GOF	611762	Normal	Normal	Normal	Normal	PMNs, monocytes	Non-pruritic urticaria, arthritis, chills, fever and leukocytosis after cold exposure.	Table 7 Autoinflammatory Disorders	Subtable 2 Defects Affecting the Inflammasome	710.8	M04.2	HP:0002721	HP:0001954
Familial cold autoinflammatory syndrome 1	NLRP3	AD GOF	120100	Normal	Normal	Normal	Normal	PMNs, monocytes	Non-pruritic urticaria, arthritis, chills, fever and leukocytosis after cold exposure.	Table 7 Autoinflammatory Disorders	Subtable 2 Defects Affecting the Inflammasome	710.8	M04.2	HP:0002721	HP:0001954
Neonatal onset multisystem inflammatory disease (NOMID) or chronic infantile neurologic cutaneous and articular syndrome (CINCA)	NLRP3	AD GOF	607115	Normal	Normal	Normal	Normal	PMNs, chondrocytes	Neonatal onset rash, chronic meningitis, and arthropathy with fever and inflammation.	Table 7 Autoinflammatory Disorders	Subtable 2 Defects Affecting the Inflammasome	710.8	M04.2	HP:0002721	HP:0001954
Muckle-Wells syndrome	NLRP3	AD GOF	191900	Normal	Normal	Normal	Normal	PMNs Monocytes	Urticaria, SNHL, amyloidosis.	Table 7 Autoinflammatory Disorders	Subtable 2 Defects Affecting the Inflammasome	710.8	M04.1	HP:0002721	HP:0001954
RIPK1 deficiency	RIPK1	AD							Autoinflamamtion with fver, HSM, ulcers, arthralgia, GI inflammation. Responds to tocilizumab	Table 7 Autoinflammatory Disorders	Subtable 2 Defects Affecting the Inflammasome	710.8	M04.1	HP:0002721	HP:0001954
ADAM17 deficiency	ADAM17	AR	614328	Normal	Normal	Normal	Normal	Leukocytes and epithelial cells	Early onset diarrhea and skin lesions	Table 7 Autoinflammatory Disorders	Subtable 3 Non-Inflammasome Related Conditions	710.8	M04.8	HP:0002721	HP:0004387
ALPI deficiency	ALPI	AR	171740	Normal	Normal	Normal	Normal	Intestinal epithelial cells	Inflammatory bowel disease	Table 7 Autoinflammatory Disorders	Subtable 3 Non-Inflammasome Related Conditions	558.9	K52.3	HP:0002721	HP:0002037
AP1S3 deficiency	AP1S3	AR	615781	Normal	Normal	Normal	Normal	Keratinocytes	Pustular psoriasis	Table 7 Autoinflammatory Disorders	Subtable 3 Non-Inflammasome Related Conditions	710.8	M04.8	HP:0002721	HP:0003765
CAMPS (CARD14 mediated psoriasis)	CARD14	AD	602723					Mainly in keratinocytes	Psoriasis	Table 7 Autoinflammatory Disorders	Subtable 3 Non-Inflammasome Related Conditions	710.8	M04.8	HP:0002721	HP:0003765
COPA defect	COPA	AD	6011924					PMN and tissue specific cells	Autoimmune inflammatory arthritis and interstitial lung disease with Th17 dysregulation and autoantibody production	Table 7 Autoinflammatory Disorders	Subtable 3 Non-Inflammasome Related Conditions	710.8	M04.8	HP:0002721	HP:0006530
Tim-3 deficiency	HAVCR2	AR	606652	Normal	Normal	Normal	Normal	Leukocytes	T-cell lymphoma, subcutaneous panniculitis-like, HLH	Table 7 Autoinflammatory Disorders	Subtable 3 Non-Inflammasome Related Conditions	202.83	C86.3	HP:0002721	HP:0012490
HCK disease	HCK	AD GOF							Cutaneous vasculitis and chronic pulmonary inflammation/fibrosis. Inflammatory leukocyte infiltration of the lungs and skin, anemia, hepatosplenomegaly, death due to respiratory failure. Clinical improvement with ruxolitinib	Table 7 Autoinflammatory Disorders	Subtable 3 Non-Inflammasome Related Conditions
DIRA (Deficiency of the Interleukin 1 Receptor Antagonist)	IL1RN	AR	612852	Normal	Normal	Normal	Normal	PMNs, Monocytes	Neonatal onset of sterile multifocal osteomyelitis, periostitis and pustulosis.	Table 7 Autoinflammatory Disorders	Subtable 3 Non-Inflammasome Related Conditions	710.8	M04.8	HP:0002721	HP:0003765
DITRA (Deficiency of IL-36 receptor antagonist)	IL36RN	AR	614204	Normal	Normal	Normal	Normal	Keratinocytes, leukocytes	Pustular psoriasis	Table 7 Autoinflammatory Disorders	Subtable 3 Non-Inflammasome Related Conditions	710.8	M04.8	HP:0002721	HP:0003765
Chronic recurrent multifocal osteomyelitis and congenital dyserythropoietic anemia (Majeed syndrome)	LPIN2	AR	609628	Normal	Normal	Normal	Normal	Neutrophils, bone marrow cells	Chronic recurrent multifocal osteomyelitis, transfusion-dependent anemia, cutaneous inflammatory disorders	Table 7 Autoinflammatory Disorders	Subtable 3 Non-Inflammasome Related Conditions	710.8	M04.8	HP:0002721
HEM1 (NCKAPIL) deficiency	NCKAPIL	AR		Normal T cell counts but high TCM, decreased prolfieration	Normal	Normal to high			Infections, skin rashes, ulcers, SLE-like, fever, HLH-like, FTT. High Th1 cytokines	Table 7 Autoinflammatory Disorders	Subtable 3 Non-Inflammasome Related Conditions	558.9	K52.3	HP:0002721	HP:0002037
Blau syndrome	NOD2	AD	186580	Normal	Normal	Normal	Normal	Monocytes	Uveitis, granulomatous synovitis, camptodactyly, rash and cranial neuropathies, 30% develop Crohn colitis	Table 7 Autoinflammatory Disorders	Subtable 3 Non-Inflammasome Related Conditions	710.8	M04.8	HP:0002721	HP:0000554
Otulipenia/ORAS	OTULIN	AR	615712					Leukocytes	Fever, diarrhea , dermatitis	Table 7 Autoinflammatory Disorders	Subtable 3 Non-Inflammasome Related Conditions	710.8	M04.8	HP:0002721	HP:0001954
PLAID (PLCg2 associated antibody deficiency and immune dysregulation) or familial cold autoinflammatory syndrome 3 or APLAID (c2120A>C)	PLCG2	AD GOF	614468	Normal	Normal	Normal	Normal	B cells, NK, Mast cells	Cold urticaria hypogammaglobulinemia, autoinflammation	Table 7 Autoinflammatory Disorders	Subtable 3 Non-Inflammasome Related Conditions	710.8	M04.8	HP:0002721	HP:0001954
CANDLE (chronic atypical neutrophilic dermatitis with lipodystrophy)	PSMB8	AR	256040						Contractures, panniculitis, ICC, fevers	Table 7 Autoinflammatory Disorders	Subtable 3 Non-Inflammasome Related Conditions	695.18	L98.2	HP:0002721	HP:0012490
CANDLE (chronic atypical neutrophilic dermatitis with lipodystrophy)	PSMB8	AD	256040						Contractures, panniculitis, ICC, fevers	Table 7 Autoinflammatory Disorders	Subtable 3 Non-Inflammasome Related Conditions	695.18	L98.2	HP:0002721	HP:0012490
PRAAS -like condition	PSMB9	AD GOF		Mild pancytopenia	Mild pancytopenia	Variable	Mild pancytopenia		Severe autoinflammatory phenotype (neonatal-onset fever, a chilblain-like skin rash, myositis, severe pulmonary hypertension, basal ganglia calcification), periodic inflammatory exacerbation. Immunodeficiency. Elevated levels of inflammatory cytokines (IL-6, IL-18, IP-10, IFN-a) and in blood and CSF. High LFTs. Hyperactivation of IFN-a, pSTAT1.	Table 7 Autoinflammatory Disorders	Subtable 3 Non-Inflammasome Related Conditions
CANDLE (chronic atypical neutrophilic dermatitis with lipodystrophy)	PSMG2	AR	609702	Normal	Normal	Normal	Normal		Panniculitis, lipodystrophy, autoimmune hemolytic anemia	Table 7 Autoinflammatory Disorders	Subtable 3 Non-Inflammasome Related Conditions	695.18	L98.2	HP:0002721	HP:0012490
Pyogenic sterile arthritis, pyoderma gangrenosum, acne (PAPA) syndrome, hyperzincemia and hypercalprotectinemia	PSTPIP1	AD	604416	Normal	Normal	Normal	Normal	Hematopoietic tissues, upregulated in activated T-cells	Destructive arthritis, inflammatory skin rash, myositis	Table 7 Autoinflammatory Disorders	Subtable 3 Non-Inflammasome Related Conditions	710.8	M04.8	HP:0002721	HP:0001954
Cherubism	SH3BP2	AD	118400					Stroma cells, bone cells	Bone degeneration in jaws	Table 7 Autoinflammatory Disorders	Subtable 3 Non-Inflammasome Related Conditions	710.8	M04.8	HP:0002721	HP:0000277
Hyperpigmentation hypertrichosis, histiocytosis-lymphadenopathy plus syndrome SLC29A3 mutation	SLC29A3	AR	602782					Leukocytes, bone cells	Hyperpigmentation, hypertrichosis, histiocytosis, lymphadenopathy , clinodactyly, short stature, red cell aplasia	Table 7 Autoinflammatory Disorders	Subtable 3 Non-Inflammasome Related Conditions	710.8	M04.8	HP:0002721	HP:0000998
SYK disease	SYK	AD GOF				Low IgG, IgM			Immune deficiency/recurrent infections, multi-organ inflammatory disease (colitis, arthritis, dermatitis), inflammation in multiple tissues (gut, skin, CNS, lung, liver). Diffuse large B cell lymphoma. High WBC counts, CRP	Table 7 Autoinflammatory Disorders	Subtable 3 Non-Inflammasome Related Conditions
A20 deficiency	TNFAIP3	AD	616744					Lymphocytes	Arthralgia, mucosal ulcers, ocular inflammation	Table 7 Autoinflammatory Disorders	Subtable 3 Non-Inflammasome Related Conditions	710.8	M04.8	HP:0002721	HP:0100533
NEMO-NDAS	IKBKG c. 671+3 G > C	XL females can be affected				Low IgG			Panniculitis, fevers, lipodystrophy, conical teeth, arthritis, CNS inflammation	Table 7 Autoinflammatory Disorders	Subtable 3 Non-Inflammasome Related Conditions	710.8	M04.8	HP:0002721	HP:0100533
TBK1 disorder	TBK1	AR							Arthritis, vasculitis, fever, rash, developmental delay, basal ganglia calcification	Table 7 Autoinflammatory Disorders	Subtable 3 Non-Inflammasome Related Conditions	710.8	M04.8	HP:0002721	HP:0100533
TNF receptor-associated periodic syndrome (TRAPS)	TNFRSF1A	AD	142680	Normal	Normal	Normal	Normal	PMNs, monocytes	Recurrent fever, serositis, rash, and ocular or joint inflammation	Table 7 Autoinflammatory Disorders	Subtable 3 Non-Inflammasome Related Conditions	710.8	M04.8	HP:0002721	HP:0001954
TRIM22	TRIM22	AR	606559	Normal	Normal	Normal	Normal	Macrophages, intestinal epithelial cells	Granulomatous colitis	Table 7 Autoinflammatory Disorders	Subtable 3 Non-Inflammasome Related Conditions	558.9	K52.3	HP:0002721	HP:0002037
C1q deficiency due to defects in C1QA	C1QA	AR	120550	Normal	Normal	Normal	Normal		SLE, infections with encapsulated organisms	Table 8 Complement Deficiencies		279.8	D84.1	HP:0002721	HP:0002718
C1q deficiency due to defects in C1QB	C1QB	AR	120570	Normal	Normal	Normal	Normal		SLE, infections with encapsulated organisms	Table 8 Complement Deficiencies		279.8	D84.1	HP:0002721	HP:0002718
C1q deficiency due to defects in C1QC	C1QC	AR	120575	Normal	Normal	Normal	Normal		SLE, infections with encapsulated organisms	Table 8 Complement Deficiencies		279.8	D84.1	HP:0002721	HP:0002718
C1r deficiency	C1R	AR	613785	Normal	Normal	Normal	Normal		SLE, infections with encapsulated organisms, Ehlers Danlos phenotype	Table 8 Complement Deficiencies		279.8	D84.1	HP:0002721	HP:0002718
C1r Periodontal Ehlers Danlos	C1R	AD GOF	613785	Normal	Normal	Normal	Normal		Normal CH50, Hyperpigmentation, skin fragility	Table 8 Complement Deficiencies		279.8	D84.1	HP:0002721	HP:0000704
C1s deficiency	C1S	AR	120580	Normal	Normal	Normal	Normal		SLE, infections with encapsulated organisms, Ehlers Danlos phenotype	Table 8 Complement Deficiencies		279.8	D84.1	HP:0002721	HP:0002718
C1s Periodontal Ehlers Danlos	C1S	AD GOF	613785	Normal	Normal	Normal	Normal		Normal CH50, Hyperpigmentation, skin fragility	Table 8 Complement Deficiencies		279.8	D84.1	HP:0002721	HP:0000704
C2 deficiency	C2	AR	217000	Normal	Normal	Normal	Normal		SLE, infections with encapsulated organisms, atherosclerosis	Table 8 Complement Deficiencies		279.8	D84.1	HP:0002721	HP:0002718
C3 deficiency (LOF)	C3	AR	120700	Normal	Normal	Normal	Normal		Infections , glomerulonephritis, atypical hemolytic-uremic syndrome with GOF mutations.	Table 8 Complement Deficiencies		279.8	D84.1	HP:0002721	HP:0002718
C3 GOF	C3	AD GOF	120700	Normal	Normal	Normal	Normal		Atypical hemolytic-uremic syndrome , dense deposit disease	Table 8 Complement Deficiencies		279.8	D84.1	HP:0002721	HP:0002718
Complete C4 deficiency	C4A+C4B	AR	120810	Normal	Normal	Normal	Normal		SLE, infections with encapsulated organisms , partial deficiency is common (either C4A or C4B) and appears to have a modest effect on host defense	Table 8 Complement Deficiencies		279.8	D84.1	HP:0002721	HP:0002718
C5 deficiency	C5	AR	120900	Normal	Normal	Normal	Normal		Disseminated neisserial infections	Table 8 Complement Deficiencies		279.8	D84.1	HP:0002721	HP:0002718
C6 deficiency	C6	AR	217050	Normal	Normal	Normal	Normal		Disseminated neisserial infections	Table 8 Complement Deficiencies		279.8	D84.1	HP:0002721	HP:0002718
C7 deficiency	C7	AR	217070	Normal	Normal	Normal	Normal		Disseminated neisserial infections	Table 8 Complement Deficiencies		279.8	D84.1	HP:0002721	HP:0002718
C8a deficiency	C8A	AR	120950	Normal	Normal	Normal	Normal		Disseminated neisserial infections	Table 8 Complement Deficiencies		279.8	D84.1	HP:0002721	HP:0002718
C8bdeficiency	C8B	AR	120960	Normal	Normal	Normal	Normal		Disseminated neisserial infections	Table 8 Complement Deficiencies		279.8	D84.1	HP:0002721	HP:0002718
C8g deficiency	C8G	AR	120930	Normal	Normal	Normal	Normal		Disseminated neisserial infections	Table 8 Complement Deficiencies		279.8	D84.1	HP:0002721	HP:0002718
C9 deficiency	C9	AR	120940	Normal	Normal	Normal	Normal		Mild susceptibility to disseminated neisserial infections	Table 8 Complement Deficiencies		279.8	D84.1	HP:0002721	HP:0002718
Membrane Cofactor Protein (CD46) deficiency	CD46	AD	120920	Normal	Normal	Normal	Normal		Atypical hemolytic-uremic syndrome, infections, preeclampsia	Table 8 Complement Deficiencies		279.8	D84.1	HP:0002721	HP:0005575
CD55 deficiency (CHAPEL disease)	CD55	AR	125240	Normal	Normal	Low	Normal		Protein losing enteropathy, thrombosis	Table 8 Complement Deficiencies		279.8	D84.1	HP:0002721	HP:0002243
Membrane Attack Complex Inhibitor (CD59) deficiency	CD59	AR	107271	Normal	Normal	Normal	Normal		Hemolytic anemia, polyneuropathy, thrombosis	Table 8 Complement Deficiencies		279.8	D84.1	HP:0002721	HP:0001878
Factor B GOF	CFB	AD GOF	138470	Normal	Normal	Normal	Normal		Atypical Hemolytic-uremic syndrome	Table 8 Complement Deficiencies		279.8	D84.1	HP:0002721	HP:0005575
Factor B LOF	CFB	AR	138470	Normal	Normal	Normal	Normal		Infections with encapsulated organisms	Table 8 Complement Deficiencies		279.8	D84.1	HP:0002721	HP:0005575
Factor D deficiency	CFD	AR	134350	Normal	Normal	Normal	Normal		Neisserial infections	Table 8 Complement Deficiencies		279.8	D84.1	HP:0002721	HP:0002718
Factor H deficiency	CFH	AR	134370	Normal	Normal	Normal	Normal		Infections, disseminated neisserial infections, atypical Hemolytic-uremic syndrome, preeclampsia, dense deposit disease	Table 8 Complement Deficiencies		279.8	D84.1	HP:0002721	HP:0002718
Factor H deficiency	CFH	AD	134370	Normal	Normal	Normal	Normal		Infections, disseminated neisserial infections, atypical Hemolytic-uremic syndrome, preeclampsia, dense deposit disease	Table 8 Complement Deficiencies		279.8	D84.1	HP:0002721	HP:0005381
Factor H –related protein deficiencies	CFHR1 CFHR2. CFHR3 CFHR4 CFHR5	AR	134371, 600889, 605336, 605337, 608593	Normal	Normal	Normal	Normal		Older onset atypical hemolytic-uremic syndrome, disseminated neisserial infections	Table 8 Complement Deficiencies		279.8	D84.1	HP:0002721	HP:0005575
Factor H –related protein deficiencies	CFHR1 CFHR2. CFHR3 CFHR4 CFHR5	AD	134371, 600889, 605336, 605337, 608593	Normal	Normal	Normal	Normal		Older onset atypical hemolytic-uremic syndrome, disseminated neisserial infections	Table 8 Complement Deficiencies		279.8	D84.1	HP:0002721	HP:0005575
Factor I deficiency	CFI	AR	217030	Normal	Normal	Normal	Normal		Infections, disseminated neisserial infections, atypical Hemolytic-uremic syndrome, preeclampsia	Table 8 Complement Deficiencies		279.8	D84.1	HP:0002721	HP:0002718
Properdin deficiency	CFP	XL	300383	Normal	Normal	Normal	Normal		Neisserial infections	Table 8 Complement Deficiencies		279.8	D84.1	HP:0002721	HP:0002718
Ficolin 3 deficiency	FCN3	AR	604973	Normal	Normal	Normal	Normal		Respiratory infections, abscesses	Table 8 Complement Deficiencies		279.8	D84.1	HP:0002721	HP:0002718
MASP2 deficiency	MASP2	AR	605102	Normal	Normal	Normal	Normal		Pyogenic infections, inflammatory lung disease, autoimmunity	Table 8 Complement Deficiencies		279.8	D84.1	HP:0002721	HP:0002718
C1 inhibitor deficiency	SERPING1	AD	606860	Normal	Normal	Normal	Normal		Hereditary angioedema	Table 8 Complement Deficiencies		279.8	D84.1	HP:0002721	HP:0100665
Thrombomodulin deficiency	THBD	AD	188040	Normal	Normal	Normal	Normal		Atypical hemolytic-uremic syndrome	Table 8 Complement Deficiencies		279.8	D84.1	HP:0002721	HP:0005575
DKCA6	ACD	AD	616553	normal to low	Normal to low			Hematopoietic stem cell	Bone marrow failure, pulmonary and hepatic fibrosis, nail dystrophy, leukoplakia, reticulate skin pigmentation; microcephaly, neurodevelopmental delay	Table 9 Bone marrow failure		238.72	D61.89	HP:0002721	HP:0005528
Fanconi Anemia Type S	BRCA1	AR	617883	normal to low	Normal to low			Hematopoietic stem cell	normal to low NK, CNS, skeletal, skin, cardiac, GI, urogenital anomalies, increased chromosomal breakage	Table 9 Bone marrow failure		238.72	D61.89	HP:0002721	HP:0005528
Fanconi Anemia Type D1	BRCA2	AR	605724	normal to low	Normal to low			Hematopoietic stem cell	Normal to low NK, CNS, skeletal, skin, cardiac, GI, urogenital anomalies, increased chromosomal breakage	Table 9 Bone marrow failure		238.72	D61.89	HP:0002721	HP:0005528
Fanconi Anemia Type J	BRIP1	AR	609054	normal to low	Normal to low			Hematopoietic stem cell	Normal to low NK, CNS, skeletal, skin, cardiac, GI, urogenital anomalies, increased chromosomal breakage	Table 9 Bone marrow failure		238.72	D61.89	HP:0002721	HP:0005528
Coats plus syndrome due to CTC1 deficiency	CTC1	AR	613129	Normal	Normal				Intrauterine growth retardation, sparse graying hair, dystrophic nails, trilinear bone marrow failure, osteopenia, gastrointestinal hemorrhage due to vascular ectasia, retinal telangiectasia, intracranial calcification, abnormal telomeres	Table 9 Bone marrow failure		279.2	D82.8	HP:0002721	HP:0005528
DKCX1	DKC1	XL	305000	normal to low	Normal to low			Hematopoietic stem cell	Bone marrow failure, pulmonary and hepatic fibrosis, nail dystrophy, leukoplakia, reticulate skin pigmentation; microcephaly, neurodevelopmental delay	Table 9 Bone marrow failure		238.72	D61.89	HP:0002721	HP:0005528
Fanconi Anemia Type Q	ERCC4	AR	615272	normal to low	Normal to low			Hematopoietic stem cell	Normal to low NK, CNS, skeletal, skin, cardiac, GI, urogenital anomalies, increased chromosomal breakage	Table 9 Bone marrow failure		238.72	D61.89	HP:0002721	HP:0005528
Fanconi Anemia Type A	FANCA	AR	227650	normal to low	Normal to low			Hematopoietic stem cell	Normal to low NK, CNS, skeletal, skin, cardiac, GI, urogenital anomalies, increased chromosomal breakage	Table 9 Bone marrow failure		238.72	D61.89	HP:0002721	HP:0005528
Fanconi Anemia Type B	FANCB	XLR	300514	normal to low	Normal to low			Hematopoietic stem cell	Normal to low NK, CNS, skeletal, skin, cardiac, GI, urogenital anomalies, increased chromosomal breakage	Table 9 Bone marrow failure		238.72	D61.89	HP:0002721	HP:0005528
Fanconi Anemia Type C	FANCC	AR	227645	normal to low	Normal to low			Hematopoietic stem cell	Normal to low NK, CNS, skeletal, skin, cardiac, GI, urogenital anomalies, increased chromosomal breakage	Table 9 Bone marrow failure		238.72	D61.89	HP:0002721	HP:0005528
Fanconi Anemia Type D2	FANCD2	AR	227646	normal to low	Normal to low			Hematopoietic stem cell	Normal to low NK, CNS, skeletal, skin, cardiac, GI, urogenital anomalies, increased chromosomal breakage	Table 9 Bone marrow failure		238.72	D61.89	HP:0002721	HP:0005528
Fanconi Anemia Type E	FANCE	AR	600901	normal to low	Normal to low			Hematopoietic stem cell	Normal to low NK, CNS, skeletal, skin, cardiac, GI, urogenital anomalies, increased chromosomal breakage	Table 9 Bone marrow failure		238.72	D61.89	HP:0002721	HP:0005528
Fanconi Anemia Type F	FANCF	AR	603467	normal to low	Normal to low			Hematopoietic stem cell	Normal to low NK, CNS, skeletal, skin, cardiac, GI, urogenital anomalies, increased chromosomal breakage	Table 9 Bone marrow failure		238.72	D61.89	HP:0002721	HP:0005528
Fanconi Anemia Type I	FANCI	AR	609053	normal to low	Normal to low			Hematopoietic stem cell	Normal to low NK, CNS, skeletal, skin, cardiac, GI, urogenital anomalies, increased chromosomal breakage	Table 9 Bone marrow failure		238.72	D61.89	HP:0002721	HP:0005528
Fanconi Anemia Type L	FANCL	AR	614083	normal to low	Normal to low			Hematopoietic stem cell	Normal to low NK, CNS, skeletal, skin, cardiac, GI, urogenital anomalies, increased chromosomal breakage	Table 9 Bone marrow failure		238.72	D61.89	HP:0002721	HP:0005528
Fanconi Anemia Type M	FANCM	AR	618096	normal to low	Normal to low			Hematopoietic stem cell	Normal to low NK, CNS, skeletal, skin, cardiac, GI, urogenital anomalies, increased chromosomal breakage	Table 9 Bone marrow failure		238.72	D61.89	HP:0002721	HP:0005528
Fanconi Anemia Type V	MAD2L2	AR	617243	normal to low	Normal to low			Hematopoietic stem cell	normal to low NK, CNS, skeletal, skin, cardiac, GI, urogenital anomalies, increased chromosomal breakage	Table 9 Bone marrow failure		238.72	D61.89	HP:0002721	HP:0005528
EVI1, MECOM deficiency	MECOM	AD		Pancytopenia with thrombocytopenia most common	B cell deficiency variable	Variable	Pancytopenia		Somatic features: radioulnar synostosis, clinodactyly, cardiac and renal malformations, late onset hearing loss. Genotype-phenotype correlation with B cell deficiency associated with C-terminal mutations. Phenocopies HOXA11 deficient patients	Table 9 Bone marrow failure
DKCB2	NOLA2	AR	613987	normal to low	Normal to low			Hematopoietic stem cell	Bone marrow failure, pulmonary and hepatic fibrosis, nail dystrophy, leukoplakia, reticulate skin pigmentation; microcephaly, neurodevelopmental delay	Table 9 Bone marrow failure		238.72	D61.89	HP:0002721	HP:0005528
DKCB1	NOLA3	AR	224230	normal to low	Normal to low			Hematopoietic stem cell	Bone marrow failure, pulmonary and hepatic fibrosis, nail dystrophy, leukoplakia, reticulate skin pigmentation; microcephaly, neurodevelopmental delay	Table 9 Bone marrow failure		238.72	D61.89	HP:0002721	HP:0005528
Fanconi Anemia Type N	PALB2	AR	610832	normal to low	Normal to low			Hematopoietic stem cell	Normal to low NK, CNS, skeletal, skin, cardiac, GI, urogenital anomalies, increased chromosomal breakage	Table 9 Bone marrow failure		238.72	D61.89	HP:0002721	HP:0005528
DKCB6	PARN	AR	616353	normal to low	Normal to low			Hematopoietic stem cell	developmental delay, microcephaly, and cerebellar hypoplasia	Table 9 Bone marrow failure		238.72	D61.89	HP:0002721	HP:0005528
Fanconi Anemia Type R	RAD51	AR	617244	normal to low	Normal to low			Hematopoietic stem cell	normal to low NK, CNS, skeletal, skin, cardiac, GI, urogenital anomalies, increased chromosomal breakage	Table 9 Bone marrow failure		238.72	D61.89	HP:0002721	HP:0005528
Fanconi Anemia Type O	RAD51C	AR	613390	normal to low	Normal to low			Hematopoietic stem cell	Normal to low NK, CNS, skeletal, skin, cardiac, GI, urogenital anomalies, increased chromosomal breakage	Table 9 Bone marrow failure		238.72	D61.89	HP:0002721	HP:0005528
Fanconia Anemia Type W	RFWD3	AR	617784	normal to low	Normal to low			Hematopoietic stem cell	normal to low NK, CNS, skeletal, skin, cardiac, GI, urogenital anomalies, increased chromosomal breakage	Table 9 Bone marrow failure		238.72	D61.89	HP:0002721	HP:0005528
DKCA4	RTEL1	AD	615190	normal to low	Normal to low			Hematopoietic stem cell	Bone marrow failure, pulmonary and hepatic fibrosis, nail dystrophy, leukoplakia, reticulate skin pigmentation; microcephaly, neurodevelopmental delay	Table 9 Bone marrow failure		238.72	D61.89	HP:0002721	HP:0005528
DKCB5	RTEL1	AR	615190	normal to low	low			Hematopoietic stem cell	nail dystrophy, leukoplakia, bone marrow failure, severe B-cell immunodeficiency, intrauterine growth retardation, growth retardation, microcephaly, cerebellar hypoplasia, and esophageal dysfunction	Table 9 Bone marrow failure		238.72	D61.89	HP:0002721	HP:0005528
SAMD9 (GOF)	SAMD9	AD GOF	617053	Not reported	Not reported				IUGR with gonadal abnormalities, adrenal failure, MDS with chromosome 7 aberrations, predisposition to infections, enteropathy, absent spleen	Table 9 Bone marrow failure		238.72	D46.9	HP:0002721	HP:0005528
Ataxia Pancytopenia Syndrome	SAMD9L	AD	611170	nl	low			Hematopoietic stem cell, myeloid cells	MDS, neurological features	Table 9 Bone marrow failure		238.72	D61.89	HP:0002721	HP:0005528
Fanconi Anemia Type P	SLX4	AR	613951	normal to low	Normal to low			Hematopoietic stem cell	Normal to low NK, CNS, skeletal, skin, cardiac, GI, urogenital anomalies, increased chromosomal breakage	Table 9 Bone marrow failure		238.72	D61.89	HP:0002721	HP:0005528
BMFS1 (SRP72-deficiency)	SRP72	AD	602122					Hematopoietic stem cell	Bone marrow failure and congenital nerve deafness	Table 9 Bone marrow failure		238.72	D61.89	HP:0002721	HP:0005528
Coats plus syndrome due to STN1 deficiency	STN1	AR	613128	Variable	Variable				Intrauterine growth retardation, premature aging, pancytopenia, hypocellular bone marrow, gastrointestinal hemorrhage due to vascular ectasia, intracranial calcification, abnormal telomeres	Table 9 Bone marrow failure		279.2	D82.8	HP:0002721	HP:0005528
DKCA1	TERC	AD	127550	normal to low	Normal to low			Hematopoietic stem cell	Bone marrow failure, pulmonary and hepatic fibrosis, nail dystrophy, leukoplakia, reticulate skin pigmentation; microcephaly, neurodevelopmental delay	Table 9 Bone marrow failure		238.72	D61.89	HP:0002721	HP:0005528
DKCA2	TERT	AD	187270	normal to low	Normal to low			Hematopoietic stem cell	Bone marrow failure, pulmonary and hepatic fibrosis, nail dystrophy, leukoplakia, reticulate skin pigmentation; microcephaly, neurodevelopmental delay	Table 9 Bone marrow failure		238.72	D61.89	HP:0002721	HP:0005528
DKCB4	TERT	AR	613989	normal to low	Normal to low			Hematopoietic stem cell	Bone marrow failure, pulmonary and hepatic fibrosis, nail dystrophy, leukoplakia, reticulate skin pigmentation; microcephaly, neurodevelopmental delay	Table 9 Bone marrow failure		238.72	D61.89	HP:0002721	HP:0005528
DKCA3	TINF2	AD	604319	normal to low	Normal to low			Hematopoietic stem cell	Bone marrow failure, pulmonary and hepatic fibrosis, nail dystrophy, leukoplakia, reticulate skin pigmentation; microcephaly, neurodevelopmental delay	Table 9 Bone marrow failure		238.72	D61.89	HP:0002721	HP:0005528
BMFS5	TP53	AD	618165	NA	Low			Hematopoietic stem cell	Erythroid hypoplasia, B-cell deficiency	Table 9 Bone marrow failure		238.72	D61.89	HP:0002721	HP:0005528
Fanconi Anemia Type T	UBE2T	AR	616435	normal to low	Normal to low			Hematopoietic stem cell	normal to low NK, CNS, skeletal, skin, cardiac, GI, urogenital anomalies, increased chromosomal breakage	Table 9 Bone marrow failure		238.72	D61.89	HP:0002721	HP:0005528
DKCB3	WRAP53	AR	613988	normal to low	Normal to low			Hematopoietic stem cell	Bone marrow failure, pulmonary and hepatic fibrosis, nail dystrophy, leukoplakia, reticulate skin pigmentation; microcephaly, neurodevelopmental delay	Table 9 Bone marrow failure		238.72	D61.89	HP:0002721	HP:0005528
Fanconi Anemia Type U	XRCC2	AR	617247	normal to low	Normal to low			Hematopoietic stem cell	normal to low NK, CNS, skeletal, skin, cardiac, GI, urogenital anomalies, increased chromosomal breakage	Table 9 Bone marrow failure		238.72	D61.89	HP:0002721	HP:0005528
Fanconi Anemia Type G	XRCC9	AR	614082	normal to low	Normal to low			Hematopoietic stem cell	Normal to low NK, CNS, skeletal, skin, cardiac, GI, urogenital anomalies, increased chromosomal breakage	Table 9 Bone marrow failure		238.72	D61.89	HP:0002721	HP:0005528
